# Supplementary material for: Therapeutic Duplication in Taiwan Hospitals for Patients With High Blood Pressure, Sugar, and Lipids: Evaluation With a Mobile Health Mapping Tool
Source: JMIR Med Inform. 2020 Jul 27;8(7):e11627. doi: 10.2196/11627 (PMC7418019; doi:10.2196/11627)
Supplement: Multimedia Appendix 2 [file medinform_v8i7e11627_app2.xlsx]

## Sheet: Sheet1
Type	year_m	Amt_ratio	Yes	科 別	項目	threshold	100.04	100.05	100.06	100.07	100.08	100.09	100.10	100.11	100.12	101.01	101.02	101.03	101.04	101.05	101.06	101.07	101.08	101.09	101.10	101.11	101.12	102.01	102.02	102.03	102.04	201204	201205	201206	201207	201208	201209	201210	201211	201212	201301	201302	201303	201304	coeff	mean	SD	Gini	MaX
				DeptA	revenue		7294460	8234010	7869951	8517943	10698270	14893766	9902080	10806196	11603969	8368061	9219622	11603281	10446405	11590549	9869750	1.09045e+07	1.38366e+07	1.4621e+07	1.19127e+07	1.12138e+07	1.06276e+07	1.08089e+07	6.80962e+06	1.09601e+07	8.83137e+06	0.315965	0.835148	-0.32996	0.152883	1.60759	2.18016	0.584176	-0.0125948	-0.449048	-0.314128	-3.20533	-0.145559	-1.41172	1	1.09989e+07	1.63069e+06	0.46	2.18016
				DeptA	Personnel fee		1618892	1588312	1609527	1573822	1597462	1719692	1680354	1695063	1607811	1685168	1604669	1606878	1603485	1653756	1635569	1630418	1622855	1655772	1686727	1645964	1628469	1715467	1615449	1674925	1.67562e+06	-0.724799	0.551617	-0.022075	-0.212367	-0.546122	0.33267	1.53575	0.163797	-0.299649	2.77422	-0.867802	0.991203	0.847683	0.106351	1.65342e+06	33286.2	0.52	2.77422
				DeptA	Physician Fee		1072152	1167309	1145750	1181738	1443004	1459800	1415166	1427868	1596875	1176224	1410399	1573665	1513814	1679917	1268416	1487470	1619938	1547897	1545945	1369447	1507919	1521807	996033	1542647	1264972	1.53982	2.5614	-1.01893	0.363735	1.09285	0.506318	0.45582	-0.71677	0.15665	0.353381	-3.30305	0.402527	-1.0183	0.789925	1446034	198173	0.35	2.5614
				DeptA	Drug Fee		119800	124608	112505	41336	133928	117221	150429	124773	145489	120275	131246	164076	161700	161443	132689	150301	134940	127895	141892	129322	143921	145793	91122	151859	133605	1.47218	1.3441	0.0871311	0.804842	-0.364822	-0.819422	-0.0143344	-0.870366	0.160143	0.355043	-3.52823	0.673274	-0.31952	0.533227	137065	18156.6	0.36	1.47218
				DeptA	Material Fee		25660	59362	83480	50888	56090	120791	73858	138296	63556	68212	70930	103404	86405	52347	92362	114736	90117	129360	188013	133455	68574	75927	103032	113713	187282	0.342124	-0.969889	0.376598	1.10133	0.106322	1.33488	3.18673	1.12396	-1.0558	-0.812797	0.0821272	0.357105	2.46567	0.0654278	112410	33775.3	0.41	3.18673
				DeptA	Physician Fee2		353829	437616	368414	408913	539044	658356	520045	540035	580276	418736	460484	610972	532166	564791	447778	492062	640589	598402	567338	541370	503268	547411	301347	512955	428824	0.513764	0.77449	-0.873113	-0.395556	1.36459	0.793362	0.498691	0.0527978	-0.513934	0.270942	-3.2623	-0.204245	-1.1679	0.934209	512178	78744.6	0.38	1.36459
				DeptA	Examination Fee		501188	389618	527410	673753	1635365	4433169	1456138	1251700	1520531	906032	1033789	1463124	1204782	1413567	1300977	1290444	2897398	3353791	1404062	1331078	1215561	848928	309880	824721	574668	-0.166568	0.0577203	-0.236234	-0.352945	1.85988	3.11177	-0.404965	-0.56555	-0.857265	-1.70241	-2.76834	-1.47722	-1.90862	0.899474	1.39709e+06	458411	0.33	3.11177
				DeptA	Other1		632464	632464	632464	632464	632464	632464	632464	632464	632464	632464	635339	635339	667110	696068	696068	696068	696068	696068	696068	696068	696068	696068	696068	696068	696068	13.3467	12.8175	11.6897	10.5619	9.43408	8.30626	7.17844	6.05062	4.9228	3.79498	2.79343	1.66561	1.12782	0.555926	696068	2139.67	0.21	13.3467
				DeptA	Other2		468865	720403	473491	553808	493700	930796	826467	571174	878041	705683	556561	825121	672618	728403	733291	601026	876743	865841	960148	567466	1.12919e+06	746618	489138	864317	570526	0.0305469	0.262574	0.321522	-0.678758	0.973492	0.886309	1.60945	-1.21123	2.27436	-0.119407	-1.478	0.492044	-0.94942	0.543782	761059	209644	0.32	2.27436
				DeptA	Other3		22481	16718	15807	15807	21435	26676	20622	23615	39978	41387	22788	34989	26092	26974	16750	22515	26944	22470	17726	44468	61150	94518	35886	49140	43639	0.144917	0.253175	-1.46784	-0.561577	-0.00597499	-0.729435	-1.3935	2.07801	3.83023	5.90706	0.0798832	0.954563	0.482613	-0.187787	38515	13647.1	0.48	5.90706
				DeptA	Contribution		2479129	3097600	2901103	3385414	4145778	4794801	3126537	4401208	4538948	2613880	3293417	4585713	3978233	4613283	3545850	4.41948e+06	5.23096e+06	5.62352e+06	4.70478e+06	4.75515e+06	3.67343e+06	4.41633e+06	2.17167e+06	4.5298e+06	3.25616e+06	0.479371	1.14822	-0.386131	0.585877	1.42796	1.81995	0.689113	0.662001	-0.853556	0.241286	-2.81791	0.252584	-1.14034	0.96767	4.24503e+06	919938	0.33	1.81995
[truncated: 21 more columns]
