# Supplementary material for: Therapeutic Duplication in Taiwan Hospitals for Patients With High Blood Pressure, Sugar, and Lipids: Evaluation With a Mobile Health Mapping Tool
Source: JMIR Med Inform. 2020 Jul 27;8(7):e11627. doi: 10.2196/11627 (PMC7418019; doi:10.2196/11627)
Supplement: Multimedia Appendix 3 [file medinform_v8i7e11627_app3.xlsx]

## Sheet: high blood lipids
ID	Plan_YN	endOK	Plan_end	mtype	campus	password	year_m	amt_ratio	yes	dept	threshold	a0	a1	a2	a3	a4	a5	a6	a7	a8	a9	a10	a11	a12	b1	b2	b3	b4	b5	b6	b7	b8	b9	b10	b11	b12	c0	c1	c2	c3	c4	c5	c6	c7	c8	c9	c10	c11	c12
22246	hyperl	1		hyperl	medical center	s937399205	10609	A	100	Kao-Pin	0	0.0011	0.0011	0.0018	0.0018	0.0012	0.0012	0.0013	0.0013	0.0012	0.0012	0.0014	0.0014	0.0005	0.0005	0.0005	0.0005	0.0006	0.0006	0.0005	0.0005	0.0005	0.0005	0.0006	0.0006	0.0007	-4.34	-4.08	-5.22	-4.45	-4.03	-3.54	-4.03	-3.38	-2.95	-2.34	-0.75	0	5.64
22247	hyperl	1		hyperl	medical center	s937399213	10609	A	100	Taipei	0	0.0029	0.0029	0.0029	0.0029	0.0021	0.0021	0.0015	0.0015	0.0016	0.0016	0.0017	0.0017	0.0014	0.0014	0.0016	0.0016	0.0008	0.0008	0.0013	0.0013	0.0005	0.0005	0.0009	0.0009	0.0006	-5.1	-4.21	-1.72	-1.02	-5.48	-4.78	-0.9	-0.79	-4.51	-4.05	-1.43	-1.13	-2.18
22248	hyperl	1		hyperl	medical center	s937399217	10609	A	100	Taipei	0	0.0018	0.0018	0.002	0.002	0.0014	0.0014	0.0013	0.0013	0.001	0.001	0.0008	0.0008	0.0008	0.0008	0.0009	0.0009	0.0006	0.0006	0.0006	0.0006	0.0005	0.0005	0.0004	0.0004	0.0005	-5.64	-4.83	-3.3	-2.34	-5.86	-4.96	-4.51	-3.63	-5.48	-4.67	-6.77	-6.02	-2.58
22249	hyperl	1		hyperl	medical center	s937399218	10609	A	100	Taipei	0	0.0017	0.0017	0.0018	0.0018	0.0015	0.0015	0.001	0.001	0.0013	0.0013	0.001	0.001	0.0009	0.0009	0.001	0.001	0.0008	0.0008	0.0007	0.0007	0.0006	0.0006	0.0004	0.0004	0.0005	-4.09	-3.52	-2.11	-1.55	-2.86	-2.33	-3.69	-3.38	-5.26	-4.39	-7.33	-6.48	-3.95
22250	hyperl	1		hyperl	medical center	s937399224	10609	A	100	Kao-Pin	0	0.0014	0.0014	0.0011	0.0011	0.0008	0.0008	0.0005	0.0005	0.0006	0.0006	0.0007	0.0007	0.0008	0.0008	0.0008	0.0008	0.0003	0.0003	0.0004	0.0004	0.0004	0.0004	0.0006	0.0006	0.0004	-0.56	0	0.75	1.13	-4.92	-4.41	-3.26	-3.13	-3.38	-3.1	0.5	0.63	-2.03
22251	hyperl	1		hyperl	medical center	s937399235	10609	A	100	South	0	0	0	0.0011	0.0011	0.0004	0.0004	0	0	0	0	0.0021	0.0021	0.0001	0.0001	0	0	0	0	0.0007	0.0007	0	0	0.0001	0.0001	0.0004	-1.07	-1.09	-1.57	-1.34	-1.27	-1.18	0.92	0.76	-1.17	-1.17	-1.44	-0.81	1.78
22252	hyperl	1		hyperl	medical center	s937399239	10609	A	100	North	0	0.0012	0.0012	0.0014	0.0014	0.0013	0.0013	0.0006	0.0006	0.0006	0.0006	0.0008	0.0008	0.0007	0.0007	0.0008	0.0008	0.0003	0.0003	0.0003	0.0003	0.0004	0.0004	0.0003	0.0003	0.0004	-2.95	-2.52	-1.13	-0.56	-4.23	-3.52	-5.01	-4.64	-2.48	-2.26	-3.76	-3.13	-1
22253	hyperl	1		hyperl	medical center	s937399240	10609	A	100	Central	0	0.0009	0.0009	0.001	0.001	0.0007	0.0007	0.0007	0.0007	0.0006	0.0006	0.0006	0.0006	0.0008	0.0008	0.0008	0.0008	0.0004	0.0004	0.0004	0.0004	0.0004	0.0004	0.0004	0.0004	0.0003	0.97	1.13	1.5	1.88	-5.8	-5.32	-4.83	-4.35	-4.51	-4.14	-3.76	-3.38	-6.32
22254	hyperl	1		hyperl	medical center	s937399241	10609	A	100	Central	0	0.0011	0.0011	0.0014	0.0014	0.0013	0.0013	0.0018	0.0018	0.0007	0.0007	0.0009	0.0009	0.0007	0.0007	0.0006	0.0006	0.0006	0.0006	0.0005	0.0005	0.0003	0.0003	0.0003	0.0003	0.0003	-2.82	-2.63	-3.28	-2.87	-2.58	-2.2	-3.05	-2.19	-6.2	-5.64	-6.77	-5.64	-6.77
22255	hyperl	1		hyperl	medical center	s937399242	10609	A	100	South	0	0.0018	0.0018	0.0015	0.0015	0.0014	0.0014	0.0009	0.0009	0.0008	0.0008	0.0009	0.0009	0.0007	0.0007	0.0007	0.0007	0.0003	0.0003	0.0002	0.0002	0.0003	0.0003	0.0003	0.0003	0.0003	-5.38	-4.42	-4.51	-3.61	-6.25	-5.29	-7.77	-6.89	-4.51	-3.88	-3.67	-2.82	-2.63
22256	hyperl	1		hyperl	medical center	s937399245	10609	A	100	East	0	0.0015	0.0015	0.0008	0.0008	0.0008	0.0008	0.0008	0.0008	0.0003	0.0003	0.0007	0.0007	0.0007	0.0007	0.0008	0.0008	0.0005	0.0005	0.0004	0.0004	0.0004	0.0004	0.0002	0.0002	0.0002	-0.99	-0.42	1.58	1.58	-1.91	-1.65	-2.26	-1.93	-2.51	-2.63	-7.41	-6.61	-5.8
22257	hyperl	1		hyperl	medical center	s937399248	10609	A	100	North	0	0.0024	0.0024	0.0024	0.0024	0.0017	0.0017	0.0016	0.0016	0.0011	0.0011	0.0012	0.0012	0.0011	0.0011	0.001	0.001	0.0005	0.0005	0.0002	0.0002	0.0002	0.0002	0.0004	0.0004	0.0002	-5.71	-4.74	-4.37	-3.38	-7.57	-6.61	-7.47	-6.48	-8	-7.07	-3.38	-2.63	-3.82
22258	hyperl	1		hyperl	medical center	s937399251	10609	A	100	Taipei	0	0.003	0.003	0.0042	0.0042	0.0026	0.0026	0.0026	0.0026	0.002	0.002	0.0022	0.0022	0.002	0.002	0.0016	0.0016	0.0004	0.0004	0.0003	0.0003	0.0002	0.0002	0.0002	0.0002	0.0002	-2.73	-2.43	-4.51	-3.53	-9.2	-8.24	-7.52	-6.56	-7.48	-6.56	-6.2	-5.08	-4.39
22259	hyperl	1		hyperl	medical center	s937399252	10609	A	100	Taipei	0	0.0053	0.0053	0.0061	0.0061	0.0038	0.0038	0.004	0.004	0.0036	0.0036	0.0022	0.0022	0.0018	0.0018	0.0007	0.0007	0.0001	0.0001	0.0001	0.0001	0.0002	0.0002	0.0005	0.0005	0.0002	-5.82	-5.11	-6.73	-5.68	-8.53	-7.51	-6.82	-5.7	-4.57	-3.51	-1.89	-1.13	-2.07
22260	hyperl	1		hyperl	medical center	s937399254	10609	A	100	South	0	0.0017	0.0017	0.0019	0.0019	0.0014	0.0014	0.0013	0.0013	0.0009	0.0009	0.001	0.001	0.001	0.001	0.0008	0.0008	0.0005	0.0005	0.0003	0.0003	0.0002	0.0002	0.0002	0.0002	0.0002	-3.82	-3.21	-4.68	-3.73	-6.97	-6.05	-6.95	-6.02	-8.27	-7.39	-7.33	-6.2	-5.08
22261	hyperl	1		hyperl	medical center	s937399260	10609	A	100	Kao-Pin	0	0.0005	0.0005	0.0008	0.0008	0.0006	0.0006	0.0005	0.0005	0.0007	0.0007	0.0004	0.0004	0.0004	0.0004	0.0004	0.0004	0.0002	0.0002	0.0001	0.0001	0.0002	0.0002	0.0002	0.0002	0.0001	-2.26	-2.15	-2.82	-2.26	-5.08	-4.51	-5.64	-5.08	-3.22	-2.42	-2.82	-2.26	-4.06
22262	hyperl	1		hyperl	medical center	s937399261	10609	A	100	Central	0	0.0022	0.0022	0.0026	0.0026	0.0028	0.0028	0.0009	0.0009	0.001	0.001	0.0012	0.0012	0.0008	0.0008	0.0006	0.0006	0.0003	0.0003	0.0002	0.0002	0.0001	0.0001	0.0001	0.0001	0.0001	-4.16	-3.67	-4.29	-3.53	-4	-3.09	-6.25	-5.64	-6.07	-5.29	-5.33	-4.2	-4.83
22263	hyperl	1		hyperl	medical center	s937399266	10609	A	100	Taipei	0	0.0037	0.0037	0.0038	0.0038	0.002	0.002	0.0012	0.0012	0.0011	0.0011	0.0014	0.0014	0.0012	0.0012	0.0009	0.0009	0.0005	0.0005	0.0008	0.0008	0.0001	0.0001	0.0001	0.0001	0.0001	-4.1	-3.25	-3.42	-2.48	-5.16	-4.35	-2.11	-1.83	-5.43	-4.92	-5.1	-4.33	-3.98
22264	hyperl	1		hyperl	medical center	s937399270	10609	A	100	Central	0	0.0012	0.0012	0.0014	0.0014	0.001	0.001	0.0009	0.0009	0.0008	0.0008	0.0009	0.0009	0.0007	0.0007	0.0003	0.0003	0.0001	0.0001	0.0001	0.0001	0.0001	0.0001	0.0001	0.0001	0	-4.1	-3.59	-6.77	-5.81	-8.2	-7.28	-6.99	-6.09	-5.76	-4.89	-4.51	-3.38	-4.51
22265	hyperl	1		hyperl	medical center	s937399275	10609	A	100	Taipei	0	0.0035	0.0035	0.0042	0.0042	0.0026	0.0026	0.0008	0.0008	0.0014	0.0014	0.0009	0.0009	0.0012	0.0012	0.001	0.001	0.0002	0.0002	0.0001	0.0001	0.0001	0.0001	0.0001	0.0001	0	-2.54	-2.07	-2.3	-1.58	-3.6	-2.95	-4.42	-4.11	-4.99	-4.21	-4.67	-4.03	-5.08
22271	hyperl	1		hyperl	reginal hospital	s937399288	10609	A	100	Kao-Pin	0	0.0024	0.0024	0.003	0.003	0.0015	0.0015	0.002	0.002	0.0014	0.0014	0.0012	0.0012	0.0021	0.0021	0.0009	0.0009	0.0008	0.0008	0.0015	0.0015	0.0004	0.0004	0.0001	0.0001	0.0012	0.58	0.66	-2.67	-2.19	-2.77	-2.55	0.37	0.52	-2.95	-2.69	-3.3	-3.02	0.7
22272	hyperl	1		hyperl	reginal hospital	s937399289	10609	A	100	North	0	0.0017	0.0017	0.0021	0.0021	0.0024	0.0024	0.0019	0.0019	0.0019	0.0019	0.0019	0.0019	0.0016	0.0016	0.001	0.001	0.0005	0.0005	0.0002	0.0002	0.0003	0.0003	0.0001	0.0001	0.0011	-3.46	-3.38	-7.7	-6.97	-9.14	-8.01	-10.08	-8.96	-6.64	-5.64	-5.53	-4.51	2.42
22273	hyperl	1		hyperl	reginal hospital	s937399290	10609	A	100	Central	0	0.0039	0.0039	0.0041	0.0041	0.0036	0.0036	0.0025	0.0025	0.0028	0.0028	0.0031	0.0031	0.0008	0.0008	0.0006	0.0006	0.0002	0.0002	0.0007	0.0007	0.0007	0.0007	0.0007	0.0007	0.0009	-7.29	-6.55	-6.38	-5.54	-5.98	-5.15	-3.27	-2.76	-2.44	-1.8	-1.26	-0.46	2.95
22274	hyperl	1		hyperl	reginal hospital	s937399291	10609	A	100	Taipei	0	0.0016	0.0016	0.0017	0.0017	0.0012	0.0012	0.0009	0.0009	0.0005	0.0005	0.0013	0.0013	0.0007	0.0007	0.001	0.001	0.0005	0.0005	0.0005	0.0005	0.0007	0.0007	0.0005	0.0005	0.0007	-2.51	-2.13	-0.23	0.04	-2.02	-1.75	-1.65	-1.47	-0.28	-0.38	-2.13	-1.63	0.48
22275	hyperl	1		hyperl	reginal hospital	s937399297	10609	A	100	North	0	0.0015	0.0015	0.0017	0.0017	0.001	0.001	0.0008	0.0008	0.0007	0.0007	0.0008	0.0008	0.0005	0.0005	0.0008	0.0008	0.0007	0.0007	0.0004	0.0004	0.0003	0.0003	0.0007	0.0007	0.0007	-4.93	-4.23	-0.93	-0.33	-0.82	-0.51	-3.57	-3.2	-3.95	-3.57	1.05	1.13	1.5
22276	hyperl	1		hyperl	reginal hospital	s937399298	10609	A	100	Taipei	0	0.0037	0.0037	0.0038	0.0038	0.0031	0.0031	0.003	0.003	0.002	0.002	0.001	0.001	0.0012	0.0012	0.0029	0.0029	0.0005	0.0005	0.0004	0.0004	0.0007	0.0007	0.0003	0.0003	0.0007	-6.84	-5.93	1.58	1.8	-3.59	-3.14	-2.89	-2.43	-1.5	-1.25	-2.17	-2.01	-0.77
22277	hyperl	1		hyperl	reginal hospital	s937399306	10609	A	100	South	0	0.0016	0.0016	0.0026	0.0026	0.0024	0.0024	0.0014	0.0014	0.0014	0.0014	0.0009	0.0009	0.0014	0.0014	0.0008	0.0008	0.0012	0.0012	0.0003	0.0003	0.0003	0.0003	0.0004	0.0004	0.0007	-1.34	-1.27	-4.27	-3.54	-0.83	-0.38	-4.12	-3.69	-3.27	-2.84	-2.26	-2.03	-0.2
22278	hyperl	1		hyperl	reginal hospital	s937399314	10609	A	100	North	0	0.0033	0.0033	0.0038	0.0038	0.0025	0.0025	0.0035	0.0035	0.0021	0.0021	0.0018	0.0018	0.0012	0.0012	0.0016	0.0016	0.0009	0.0009	0.0005	0.0005	0.0007	0.0007	0.0004	0.0004	0.0006	-4.33	-3.87	-2.39	-1.89	-3.74	-3.33	-4.81	-3.92	-3.38	-2.78	-3.73	-3.12	-1.74
22279	hyperl	1		hyperl	reginal hospital	s937399319	10609	A	100	North	0	0.0024	0.0024	0.0026	0.0026	0.0033	0.0033	0.0011	0.0011	0.0021	0.0021	0.0021	0.0021	0.001	0.001	0.0009	0.0009	0.0005	0.0005	0.0005	0.0005	0.0006	0.0006	0.0007	0.0007	0.0006	-3.3	-2.99	-3.01	-2.63	-3.52	-2.87	-4.08	-3.82	-4.64	-3.65	-1.75	-0.88	-1.69
22280	hyperl	1		hyperl	reginal hospital	s937399320	10609	A	100	Taipei	0	0.001	0.001	0.0015	0.0015	0.0009	0.0009	0.0006	0.0006	0.0006	0.0006	0.001	0.001	0.0006	0.0006	0.0005	0.0005	0.0006	0.0006	0.0006	0.0006	0.0004	0.0004	0.0005	0.0005	0.0005	-2.05	-1.85	-2.76	-2.13	-1.04	-0.78	-0.68	-0.68	-2.82	-2.63	-1.75	-1.13	-0.9
22281	hyperl	1		hyperl	reginal hospital	s937399321	10609	A	100	Kao-Pin	0	0.0053	0.0053	0.0051	0.0051	0.0023	0.0023	0.0017	0.0017	0.0014	0.0014	0.002	0.002	0.0012	0.0012	0.0003	0.0003	0.0002	0.0002	0.0002	0.0002	0.0008	0.0008	0.0006	0.0006	0.0005	-4.51	-3.64	-4.47	-3.57	-5.26	-4.55	-4.68	-4.05	-0.38	-0.15	-0.95	-0.35	-0.36
22282	hyperl	1		hyperl	reginal hospital	s937399322	10609	A	100	Kao-Pin	0	0.003	0.003	0.0033	0.0033	0.0022	0.0022	0.0014	0.0014	0.0016	0.0016	0.0015	0.0015	0.0011	0.0011	0.0007	0.0007	0.0005	0.0005	0.0004	0.0004	0.0004	0.0004	0.0001	0.0001	0.0005	-4.98	-4.24	-5.19	-4.21	-5.91	-4.99	-7.09	-6.28	-6.39	-5.26	-6.44	-5.32	-0.32
22283	hyperl	1		hyperl	reginal hospital	s937399331	10609	A	100	North	0	0.0017	0.0017	0.0016	0.0016	0.0011	0.0011	0.0011	0.0011	0.0013	0.0013	0.0008	0.0008	0.0017	0.0017	0.0014	0.0014	0.0006	0.0006	0.0005	0.0005	0.0005	0.0005	0.0003	0.0003	0.0005	2.67	2.67	0.75	0.85	-3.17	-2.97	-3.14	-2.9	-2.86	-2.52	-3.63	-3.38	-2.82
22284	hyperl	1		hyperl	reginal hospital	s937399337	10609	A	100	South	0	0.0022	0.0022	0.0017	0.0017	0.0011	0.0011	0.0011	0.0011	0.0008	0.0008	0.0017	0.0017	0.0009	0.0009	0.0007	0.0007	0.0006	0.0006	0.0004	0.0004	0.0006	0.0006	0.0005	0.0005	0.0005	-2.33	-1.86	-2.5	-2.09	-2.65	-2.4	-3.07	-2.75	-1.41	-1.32	-2.68	-1.83	-1.97
22285	hyperl	1		hyperl	reginal hospital	s937399338	10609	A	100	Central	0	0.0025	0.0025	0.002	0.002	0.0016	0.0016	0.001	0.001	0.0014	0.0014	0.0015	0.0015	0.0015	0.0015	0.0015	0.0015	0.0005	0.0005	0.0007	0.0007	0.0005	0.0005	0.0004	0.0004	0.0005	-1.13	-0.56	0	0.38	-5.91	-5.32	-4.25	-4.05	-6.17	-5.49	-5.71	-4.89	-2.96
22286	hyperl	1		hyperl	reginal hospital	s937399351	10609	A	100	Taipei	0	0.0021	0.0021	0.0025	0.0025	0.0016	0.0016	0.0014	0.0014	0.001	0.001	0.0012	0.0012	0.0008	0.0008	0.0008	0.0008	0.0006	0.0006	0.0004	0.0004	0.0005	0.0005	0.0006	0.0006	0.0005	-4.51	-3.92	-3.97	-3.06	-5.16	-4.35	-5.48	-4.67	-3.69	-3.18	-1.58	-0.9	-2.26
22287	hyperl	1		hyperl	reginal hospital	s937399352	10609	A	100	South	0	0.0021	0.0021	0.0021	0.0021	0.0014	0.0014	0.0016	0.0016	0.0015	0.0015	0.0012	0.0012	0.0016	0.0016	0.0011	0.0011	0.0008	0.0008	0.0006	0.0006	0.0004	0.0004	0.0005	0.0005	0.0005	-0.4	-0.07	-2.87	-2.36	-4.51	-4.14	-5.26	-4.64	-5.22	-4.57	-3.58	-3.12	-3.47
22288	hyperl	1		hyperl	reginal hospital	s937399353	10609	A	100	Kao-Pin	0	0.0027	0.0027	0.0028	0.0028	0.0029	0.0029	0.0018	0.0018	0.0012	0.0012	0.0015	0.0015	0.0014	0.0014	0.0012	0.0012	0.0005	0.0005	0.0002	0.0002	0.0003	0.0003	0.0003	0.0003	0.0004	-4.41	-3.78	-4.14	-3.38	-5.26	-4.36	-6.56	-5.74	-5.57	-4.98	-5.32	-4.35	-2.42
22289	hyperl	1		hyperl	reginal hospital	s937399354	10609	A	100	Kao-Pin	0	0.0011	0.0011	0.0015	0.0015	0.0011	0.0011	0.0011	0.0011	0.0008	0.0008	0.0007	0.0007	0.0007	0.0007	0.0005	0.0005	0.0004	0.0004	0.0003	0.0003	0.0004	0.0004	0.0003	0.0003	0.0004	-3.95	-3.57	-6.54	-5.41	-8.06	-6.93	-6.77	-5.64	-3.76	-3.01	-4.51	-3.76	-0.64
22290	hyperl	1		hyperl	reginal hospital	s937399355	10609	A	100	South	0	0.0006	0.0006	0.0008	0.0008	0.0009	0.0009	0.0009	0.0009	0.0009	0.0009	0.0012	0.0012	0.0009	0.0009	0.0004	0.0004	0.0007	0.0007	0.0004	0.0004	0.0002	0.0002	0.0005	0.0005	0.0004	0.25	-0.13	-6.02	-5.64	-1.61	-1.45	-3.45	-3.12	-3.92	-3.5	-0.95	-0.53	-0.93
22291	hyperl	1		hyperl	reginal hospital	s937399362	10609	A	100	Central	0	0.002	0.002	0.0022	0.0022	0.002	0.002	0.0017	0.0017	0.0019	0.0019	0.0013	0.0013	0.0017	0.0017	0.0018	0.0018	0.0004	0.0004	0.0008	0.0008	0.0002	0.0002	0.0003	0.0003	0.0004	-1.07	-0.89	0	0.25	-6.02	-5.41	-2.91	-2.58	-4.32	-3.77	-3.31	-2.93	-2.34
22292	hyperl	1		hyperl	reginal hospital	s937399363	10609	A	100	Kao-Pin	0	0.0018	0.0018	0.0019	0.0019	0.002	0.002	0.002	0.002	0.0013	0.0013	0.0014	0.0014	0.0013	0.0013	0.0009	0.0009	0.0002	0.0002	0.0001	0.0001	0.0003	0.0003	0.0003	0.0003	0.0003	-5.33	-4.82	-7.25	-6.44	-8.68	-7.67	-6.98	-5.96	-4.79	-4.09	-3.61	-2.78	-2.09
22293	hyperl	1		hyperl	reginal hospital	s937399364	10609	A	100	Kao-Pin	0	0.0063	0.0063	0.0066	0.0066	0.0053	0.0053	0.0047	0.0047	0.0049	0.0049	0.0054	0.0054	0.0016	0.0016	0.001	0.001	0.0005	0.0005	0.0004	0.0004	0.0002	0.0002	0.0002	0.0002	0.0003	-7.95	-7.15	-7.25	-6.35	-7.24	-6.37	-6.21	-5.36	-4.99	-4.06	-3.43	-2.3	-3.16
22294	hyperl	1		hyperl	reginal hospital	s937399372	10609	A	100	South	0	0.001	0.001	0.0015	0.0015	0.0013	0.0013	0.0011	0.0011	0.001	0.001	0.0008	0.0008	0.0007	0.0007	0.0009	0.0009	0.0009	0.0009	0.0004	0.0004	0.0007	0.0007	0.0005	0.0005	0.0003	-4.34	-4.08	-2.26	-1.58	-1.13	-0.56	-6.15	-5.43	-0.87	-0.61	-2.43	-2.17	-3.71
22295	hyperl	1		hyperl	reginal hospital	s937399373	10609	A	100	South	0	0.0018	0.0018	0.0023	0.0023	0.0015	0.0015	0.0009	0.0009	0.0013	0.0013	0.0009	0.0009	0.001	0.001	0.0014	0.0014	0.0006	0.0006	0.0002	0.0002	0.0002	0.0002	0.0004	0.0004	0.0003	-2.18	-1.85	0.42	0.79	-2.84	-2.46	-4.42	-4.11	-4.51	-3.92	-2.26	-1.96	-2.37
22296	hyperl	1		hyperl	reginal hospital	s937399374	10609	A	100	North	0	0.0031	0.0031	0.0029	0.0029	0.0016	0.0016	0.0012	0.0012	0.001	0.001	0.0012	0.0012	0.001	0.001	0.0011	0.0011	0.0003	0.0003	0.0005	0.0005	0.0003	0.0003	0.0004	0.0004	0.0003	-4.51	-3.56	-2.16	-1.32	-6.29	-5.52	-3.72	-3.25	-4.38	-3.91	-2.82	-2.26	-2.71
22297	hyperl	1		hyperl	reginal hospital	s937399384	10609	A	100	North	0	0.0017	0.0017	0.0018	0.0018	0.0018	0.0018	0.001	0.001	0.0009	0.0009	0.0011	0.0011	0.001	0.001	0.0006	0.0006	0.0011	0.0011	0.0003	0.0003	0.0001	0.0001	0.0002	0.0002	0.0003	-3.99	-3.38	-5.64	-4.79	0.21	0.59	-4.19	-3.81	-4.51	-4.1	-3.22	-2.74	-1.61
22298	hyperl	1		hyperl	reginal hospital	s937399385	10609	A	100	North	0	0.0045	0.0045	0.0025	0.0025	0.0029	0.0029	0.0022	0.0022	0.003	0.003	0.0027	0.0027	0.0016	0.0016	0.001	0.001	0.0006	0.0006	0.0001	0.0001	0.0001	0.0001	0.0003	0.0003	0.0003	-3.49	-2.87	-5.15	-4.71	-5.67	-5	-6.4	-5.76	-6.53	-5.41	-3.46	-2.5	-2.52
22299	hyperl	1		hyperl	reginal hospital	s937399394	10609	A	100	South	0	0.0013	0.0013	0.0023	0.0023	0.0013	0.0013	0.0011	0.0011	0.0015	0.0015	0.0014	0.0014	0.0011	0.0011	0.0011	0.0011	0.0007	0.0007	0.0002	0.0002	0.0003	0.0003	0.0003	0.0003	0.0003	-1.73	-1.65	-2.37	-1.69	-5.32	-4.83	-7.56	-6.97	-6.77	-5.8	-5.21	-4.25	-4.29
22300	hyperl	1		hyperl	reginal hospital	s937399395	10609	A	100	South	0	0.0027	0.0027	0.0021	0.0021	0.0019	0.0019	0.0013	0.0013	0.0013	0.0013	0.0014	0.0014	0.0017	0.0017	0.0006	0.0006	0.0004	0.0004	0.0005	0.0005	0.0004	0.0004	0.0004	0.0004	0.0003	-0.63	0	-5.98	-5.25	-5.69	-4.95	-4.64	-4.14	-4.16	-3.62	-3.26	-2.63	-3.1
22301	hyperl	1		hyperl	reginal hospital	s937399396	10609	A	100	Central	0	0.0039	0.0039	0.0032	0.0032	0.0023	0.0023	0.0033	0.0033	0.0025	0.0025	0.0022	0.0022	0.0023	0.0023	0.0019	0.0019	0.0007	0.0007	0.0005	0.0005	0.0003	0.0003	0.0003	0.0003	0.0003	-2.14	-1.66	-2.84	-2.42	-6.11	-5.64	-7.44	-6.39	-7.8	-6.77	-6.55	-5.53	-4.74
22302	hyperl	1		hyperl	reginal hospital	s937399403	10609	A	100	North	0	0.0014	0.0014	0.0016	0.0016	0.0012	0.0012	0.0008	0.0008	0.0022	0.0022	0.0016	0.0016	0.0017	0.0017	0.0009	0.0009	0.001	0.001	0.0009	0.0009	0.0004	0.0004	0.0001	0.0001	0.0003	1.02	0.91	-2.26	-2.04	-1.59	-1.53	-2.04	-2.07	-6.05	-5.13	-7	-6.11	-3.61
22303	hyperl	1		hyperl	reginal hospital	s937399404	10609	A	100	Taipei	0	0.0025	0.0025	0.0019	0.0019	0.0012	0.0012	0.0019	0.0019	0.0016	0.0016	0.0016	0.0016	0.0018	0.0018	0.0018	0.0018	0.0007	0.0007	0.0004	0.0004	0.0003	0.0003	0.0003	0.0003	0.0002	0.09	0.41	0.95	1.01	-5.59	-5.34	-8.31	-7.42	-8.09	-7.23	-6.37	-5.51	-5.78
22304	hyperl	1		hyperl	reginal hospital	s937399416	10609	A	100	Central	0	0.0032	0.0032	0.0023	0.0023	0.0028	0.0028	0.0028	0.0028	0.0026	0.0026	0.0013	0.0013	0.0006	0.0006	0.0007	0.0007	0.0006	0.0006	0.0005	0.0005	0.0002	0.0002	0.0004	0.0004	0.0002	-7.14	-6.33	-6.61	-5.96	-6.77	-5.73	-5.05	-4.02	-4.42	-3.38	-2.26	-1.58	-4.06
22305	hyperl	1		hyperl	reginal hospital	s937399417	10609	A	100	Kao-Pin	0	0.0031	0.0031	0.0015	0.0015	0.0004	0.0004	0.0002	0.0002	0.0005	0.0005	0.0004	0.0004	0.0009	0.0009	0.0001	0.0001	0.0001	0.0001	0.0002	0.0002	0.0001	0.0001	0.0002	0.0002	0.0002	-0.42	0.24	-2.48	-1.95	-2.26	-2.08	-1.25	-1.25	-2.26	-1.97	-0.85	-0.7	-0.82
22306	hyperl	1		hyperl	reginal hospital	s937399418	10609	A	100	Kao-Pin	0	0.0032	0.0032	0.0031	0.0031	0.0027	0.0027	0.0015	0.0015	0.0013	0.0013	0.0012	0.0012	0.001	0.001	0.0012	0.0012	0.0003	0.0003	0.0002	0.0002	0.0001	0.0001	0.0001	0.0001	0.0002	-7.18	-6.05	-3.53	-2.6	-5.72	-4.75	-7.03	-6.17	-6.48	-5.64	-5.11	-4.29	-2.74
22307	hyperl	1		hyperl	reginal hospital	s937399419	10609	A	100	North	0	0.001	0.001	0.001	0.001	0.0012	0.0012	0.0007	0.0007	0.0007	0.0007	0.0005	0.0005	0.0003	0.0003	0.0005	0.0005	0.0002	0.0002	0.0003	0.0003	0	0.0002	0.0001	0.0001	0.0002	-6.77	-6.05	-2.43	-2	-4.35	-3.54	-2.48	-2.03	-4.34	-1.43	-2.09	-1.77	-0.52
22308	hyperl	1		hyperl	reginal hospital	s937399424	10609	A	100	North	0	0.0046	0.0046	0.0054	0.0054	0.0044	0.0044	0.003	0.003	0.0031	0.0031	0.0027	0.0027	0.0008	0.0008	0.0008	0.0008	0.0003	0.0003	0.0003	0.0003	0.0003	0.0003	0.0003	0.0003	0.0002	-7.41	-6.65	-6.86	-5.78	-6.82	-5.74	-6.92	-5.87	-4.99	-3.87	-3.2	-2.07	-6.02
22309	hyperl	1		hyperl	reginal hospital	s937399430	10609	A	100	Central	0	0.0021	0.0021	0.0026	0.0026	0.002	0.002	0.0021	0.0021	0.0012	0.0012	0.0023	0.0023	0.0017	0.0017	0.0016	0.0016	0.0009	0.0009	0.0001	0.0001	0.0001	0.0001	0.0004	0.0004	0.0002	-1.25	-1.13	-1.53	-1.19	-3.54	-3.19	-4.94	-4.4	-4.92	-4.55	-3.88	-3.02	-3.87
22310	hyperl	1		hyperl	reginal hospital	s937399431	10609	A	100	Central	0	0.0035	0.0035	0.0036	0.0036	0.0029	0.0029	0.0046	0.0046	0.0039	0.0039	0.0032	0.0032	0.0007	0.0007	0.0003	0.0003	0.0003	0.0003	0.0001	0.0001	0.0002	0.0002	0.0002	0.0002	0.0002	-6.17	-5.67	-5.76	-5.2	-5.19	-4.7	-6.22	-5.09	-4.22	-3.15	-2.54	-1.48	-1.93
22311	hyperl	1		hyperl	reginal hospital	s937399432	10609	A	100	Central	0	0.001	0.001	0.001	0.001	0.0014	0.0014	0.0009	0.0009	0.0007	0.0007	0.0007	0.0007	0.0006	0.0006	0.0006	0.0006	0.0004	0.0004	0.0001	0.0001	0.0002	0.0002	0.0002	0.0002	0.0002	-3.95	-3.57	-3.2	-2.82	-5.64	-4.51	-9.3	-8.18	-6.12	-5.32	-4.51	-3.71	-3.38
22312	hyperl	1		hyperl	reginal hospital	s937399449	10609	A	100	Central	0	0.0019	0.0019	0.0025	0.0025	0.0014	0.0014	0.0015	0.0015	0.0011	0.0011	0.0017	0.0017	0.0014	0.0014	0.0005	0.0005	0.0003	0.0003	0.0002	0.0002	0.0001	0.0001	0.0002	0.0002	0.0002	-1.24	-1.06	-4.38	-3.72	-5.23	-4.74	-4.78	-4.2	-4.72	-4.2	-3.98	-2.99	-2.42
22313	hyperl	1		hyperl	reginal hospital	s937399450	10609	A	100	Taipei	0	0.0038	0.0038	0.0037	0.0037	0.0032	0.0032	0.0028	0.0028	0.0022	0.0022	0.0021	0.0021	0.0017	0.0017	0.0013	0.0013	0.0009	0.0009	0.0003	0.0003	0.0002	0.0002	0.0002	0.0002	0.0002	-8.16	-7.04	-7.42	-6.3	-7.75	-6.62	-8.3	-7.17	-8.23	-7.11	-6.29	-5.16	-5.11
22314	hyperl	1		hyperl	reginal hospital	s937399451	10609	A	100	Taipei	0	0.003	0.003	0.003	0.003	0.0027	0.0027	0.0006	0.0006	0.0008	0.0008	0.0005	0.0005	0.0005	0.0005	0.0005	0.0005	0.0001	0.0001	0.0003	0.0003	0.0002	0.0002	0.0002	0.0002	0.0002	-5.91	-4.94	-3.97	-2.99	-3.76	-2.78	-2.46	-2.15	-3.38	-2.71	-2.9	-2.42	-1.93
22315	hyperl	1		hyperl	reginal hospital	s937399484	10609	A	100	Taipei	0	0.0019	0.0019	0.0024	0.0024	0.0019	0.0019	0.0018	0.0018	0.0021	0.0021	0.0021	0.0021	0.0014	0.0014	0.0011	0.0011	0.0007	0.0007	0.0001	0.0001	0.0002	0.0002	0.0002	0.0002	0.0002	-4.08	-3.81	-6.05	-5.28	-7.77	-7.02	-8.43	-7.6	-6.77	-5.75	-4.73	-3.71	-4.03
22316	hyperl	1		hyperl	reginal hospital	s937399485	10609	A	100	South	0	0.0013	0.0013	0.0015	0.0015	0.0013	0.0013	0.001	0.001	0.0009	0.0009	0.0008	0.0008	0.0007	0.0007	0.0008	0.0008	0.0005	0.0005	0.0003	0.0003	0.0004	0.0004	0.0003	0.0003	0.0002	-5.86	-5.19	-3.51	-2.63	-5.64	-4.74	-7.27	-6.39	-4.01	-3.38	-4.26	-3.63	-4.51
22317	hyperl	1		hyperl	reginal hospital	s937399486	10609	A	100	South	0	0.0017	0.0017	0.0023	0.0023	0.0014	0.0014	0.0011	0.0011	0.0012	0.0012	0.001	0.001	0.0011	0.0011	0.0007	0.0007	0.0006	0.0006	0.0003	0.0003	0.0002	0.0002	0.0005	0.0005	0.0002	-2.15	-1.85	-4.4	-3.5	-5.45	-4.7	-7.33	-6.58	-6.95	-6.02	-1.56	-1.13	-3.31
22318	hyperl	1		hyperl	reginal hospital	s937399487	10609	A	100	Central	0	0.0016	0.0016	0.0013	0.0013	0.0015	0.0015	0.0014	0.0014	0.001	0.001	0.0011	0.0011	0.0005	0.0005	0.0005	0.0005	0	0	0.0002	0.0002	0.0003	0.0003	0.0003	0.0003	0.0002	-6.5	-5.77	-6.12	-5.48	-7.96	-6.97	-4.14	-3.38	-2.26	-1.73	-1.29	-0.64	-1.5
22319	hyperl	1		hyperl	reginal hospital	s937399488	10609	A	100	North	0	0.0006	0.0006	0.0006	0.0006	0.0003	0.0003	0.0005	0.0005	0.0009	0.0009	0.0008	0.0008	0.0005	0.0005	0.0007	0.0007	0.0002	0.0002	0.0003	0.0003	0.0001	0.0001	0.0001	0.0001	0.0002	-1.21	-1.13	0.9	0.83	-3.32	-3.25	-2.54	-2.4	-4.51	-3.87	-3.47	-2.86	-1.44
22320	hyperl	1		hyperl	reginal hospital	s937399489	10609	A	100	East	0	0.0014	0.0014	0.0016	0.0016	0.0012	0.0012	0.0014	0.0014	0.0012	0.0012	0.0011	0.0011	0.0009	0.0009	0.0007	0.0007	0.0003	0.0003	0.0002	0.0002	0.0002	0.0002	0.0005	0.0005	0.0001	-4.34	-3.9	-5.55	-4.77	-8.16	-7.37	-8.27	-7.14	-7.22	-6.09	-0.75	-0.19	-3.54
22321	hyperl	1		hyperl	reginal hospital	s937399490	10609	A	100	East	0	0.0012	0.0012	0.0005	0.0005	0.0018	0.0018	0.0014	0.0014	0.0007	0.0007	0.0016	0.0016	0.0022	0.0022	0.0009	0.0009	0.0003	0.0003	0	0	0.0001	0.0001	0.0008	0.0008	0.0001	2.94	2.7	-1.21	-1.3	-3.41	-3.03	-3.64	-3.28	-3.03	-2.85	-0.19	0.06	-2.26
22322	hyperl	1		hyperl	reginal hospital	s937399491	10609	A	100	East	0	0.0022	0.0022	0.0024	0.0024	0.0021	0.0021	0.0007	0.0007	0.0013	0.0013	0.0012	0.0012	0.001	0.001	0.0005	0.0005	0.0002	0.0002	0.0001	0.0001	0.0001	0.0001	0.0003	0.0003	0.0001	-3.14	-2.66	-4.15	-3.46	-4.07	-3.38	-5.39	-5.01	-6.95	-5.83	-2.26	-1.47	-2.78
22323	hyperl	1		hyperl	reginal hospital	s937399492	10609	A	100	Kao-Pin	0	0.0014	0.0014	0.0025	0.0025	0.0007	0.0007	0.0006	0.0006	0.0004	0.0004	0.0009	0.0009	0.0003	0.0003	0.0003	0.0003	0.0003	0.0003	0.0001	0.0001	0.0003	0.0003	0.0001	0.0001	0.0001	-2.47	-2.18	-2.54	-1.76	-2.26	-1.93	-3.31	-2.93	-0.75	-0.68	-3.01	-2.26	-3.01
22324	hyperl	1		hyperl	reginal hospital	s937399493	10609	A	100	South	0	0.002	0.002	0.0024	0.0024	0.0018	0.0018	0.0014	0.0014	0.0012	0.0012	0.0015	0.0015	0.0017	0.0017	0.001	0.001	0.0008	0.0008	0.0009	0.0009	0.0002	0.0002	0.0001	0.0001	0.0001	-0.11	0.05	-3.76	-3.1	-4.29	-3.72	-2.92	-2.59	-6.05	-5.54	-6.2	-5.41	-5.14
22325	hyperl	1		hyperl	reginal hospital	s937399494	10609	A	100	South	0	0.0019	0.0019	0.0022	0.0022	0.0005	0.0005	0.0013	0.0013	0.0005	0.0005	0.0011	0.0011	0.0006	0.0006	0.0003	0.0003	0.0002	0.0002	0.0002	0.0002	0.0001	0.0001	0.0001	0.0001	0.0001	-1.87	-1.56	-2.11	-1.66	-2.26	-2.15	-2.75	-2.21	-3.24	-2.96	-4.29	-3.16	-4.06
22326	hyperl	1		hyperl	reginal hospital	s937399495	10609	A	100	Central	0	0.0019	0.0019	0.0017	0.0017	0.0017	0.0017	0.0021	0.0021	0.0012	0.0012	0.001	0.001	0.0012	0.0012	0.0026	0.0026	0.001	0.001	0.0001	0.0001	0.0003	0.0003	0.0004	0.0004	0.0001	-2.85	-2.43	4.88	4.55	-1.82	-1.66	-3.69	-3.25	-2.66	-2.43	-1.95	-1.79	-2.51
22327	hyperl	1		hyperl	reginal hospital	s937399496	10609	A	100	Central	0	0.0027	0.0027	0.0021	0.0021	0.0021	0.0021	0.0034	0.0034	0.0016	0.0016	0.0022	0.0022	0.0005	0.0005	0.0001	0.0001	0.0001	0.0001	0.0002	0.0002	0.0003	0.0003	0	0.0001	0.0001	-4.17	-3.76	-4.39	-4.01	-3.62	-3.23	-3.29	-2.5	-2.26	-1.75	-2.95	-1.42	-1.47
22328	hyperl	1		hyperl	reginal hospital	s937399497	10609	A	100	Central	0	0.0018	0.0018	0.0019	0.0019	0.0023	0.0023	0.0012	0.0012	0.0015	0.0015	0.0013	0.0013	0.0015	0.0015	0.0006	0.0006	0.0003	0.0003	0.0002	0.0002	0.0002	0.0002	0.0002	0.0002	0.0001	-0.98	-0.83	-4.44	-3.97	-4.96	-4.21	-5.86	-5.3	-5.57	-4.71	-4.36	-3.53	-3.87
22329	hyperl	1		hyperl	reginal hospital	s937399498	10609	A	100	North	0	0.0008	0.0008	0.0004	0.0004	0.0005	0.0005	0.0002	0.0002	0.0003	0.0003	0.0004	0.0003	0.0009	0.0009	0.0007	0.0007	0.0003	0.0003	0.0007	0.0007	0.0002	0.0002	0.0001	0.0001	0.0001	3.78	3.72	2.33	2.11	-1.44	-1.32	1.72	1.42	-2.01	-1.96	-2.5	-2.46	-3.24
22330	hyperl	1		hyperl	reginal hospital	s937399499	10609	A	100	North	0	0.0025	0.0025	0.0021	0.0021	0.0013	0.0013	0.0021	0.0021	0.0015	0.0015	0.0016	0.0016	0.0013	0.0013	0.0011	0.0011	0.0005	0.0005	0.0006	0.0006	0.0008	0.0008	0.0001	0.0001	0.0001	-2.48	-2.03	-2.66	-2.26	-5.12	-4.77	-5.34	-4.45	-2.71	-2.18	-5.69	-4.89	-4.76
22331	hyperl	1		hyperl	reginal hospital	s937399500	10609	A	100	North	0	0.0033	0.0033	0.0032	0.0032	0.0014	0.0014	0.0014	0.0014	0.0017	0.0017	0.001	0.001	0.0003	0.0003	0.0003	0.0003	0.0003	0.0003	0.0001	0.0001	0	0	0.0001	0.0001	0.0001	-6.39	-5.45	-4.64	-3.71	-5.71	-4.98	-5.22	-4.45	-4.91	-3.78	-2.87	-1.95	-2.82
22332	hyperl	1		hyperl	reginal hospital	s937399203	10609	A	100	Kao-Pin	0	0.0004	0.0004	0.0008	0.0008	0.0007	0.0007	0.0003	0.0003	0.0003	0.0003	0.0005	0.0005	0.0004	0.0004	0.0002	0.0002	0.0001	0.0001	0	0	0.0001	0.0001	0.0001	0.0001	0	-1.13	-1.13	-4.06	-3.38	-4.06	-3.38	-5.8	-5.32	-2.54	-2.26	-2.63	-1.88	-3.38
22333	hyperl	1		hyperl	reginal hospital	s937399209	10609	A	100	Central	0	0.0017	0.0017	0.001	0.001	0.001	0.001	0.0013	0.0013	0.0017	0.0017	0.0018	0.0018	0.0008	0.0008	0.001	0.001	0.0003	0.0003	0.0001	0.0001	0.0002	0.0002	0.0001	0.0001	0	-3.34	-2.93	-1.8	-1.8	-4.85	-4.55	-5.47	-4.95	-4.41	-3.68	-3.53	-2.7	-4.03
22334	hyperl	1		hyperl	reginal hospital	s937399228	10609	A	100	Central	0	0.0026	0.0026	0.0033	0.0033	0.0028	0.0028	0.0018	0.0018	0.0017	0.0017	0.0016	0.0016	0.0009	0.0009	0.0001	0.0001	0	0	0	0	0.0001	0.0001	0.0001	0.0001	0	-6.11	-5.49	-8.11	-6.98	-7.17	-6.04	-7.64	-6.52	-4.64	-3.63	-2.79	-1.79	-2.46
22335	hyperl	1		hyperl	reginal hospital	s937399230	10609	A	100	Kao-Pin	0	0.0007	0.0007	0.0012	0.0012	0.0005	0.0005	0.0002	0.0002	0.0014	0.0014	0.0003	0.0003	0.0006	0.0006	0.0005	0.0005	0.0005	0.0005	0.0007	0.0007	0.0005	0.0005	0.0005	0.0005	0.0002	-0.39	-0.36	-0.73	-0.52	-0.38	-0.38	0.54	0.35	-1.19	-0.65	-0.28	-0.56	-5.92
22336	hyperl	1		hyperl	reginal hospital	s937399231	10609	A	100	Kao-Pin	0	0.0016	0.0016	0.0021	0.0021	0.0012	0.0012	0.0019	0.0019	0.0015	0.0015	0.0012	0.0012	0.0005	0.0005	0.0006	0.0006	0.0002	0.0002	0	0.0001	0.0001	0.0001	0	0.0001	0.0001	-4.19	-3.83	-3.49	-2.95	-4.95	-4.51	-6.34	-4.46	-4.32	-3.45	-3.74	-1.92	-2.03
22337	hyperl	1		hyperl	reginal hospital	s937399234	10609	A	100	South	0	0.0007	0.0007	0.001	0.001	0.0007	0.0007	0.0009	0.0009	0.0009	0.0009	0.0006	0.0006	0.0006	0.0006	0.0001	0.0001	0.0001	0.0001	0	0	0	0.0002	0.0002	0.0002	0.0001	-2.46	-2.36	-7.11	-6.33	-7.22	-6.54	-8.02	-6.89	-5.76	-1.33	-0.85	-0.28	-1.25
22338	hyperl	1		hyperl	reginal hospital	s937399236	10609	A	100	South	0	0	0.0012	0.0012	0.0012	0.0024	0.0024	0.0009	0.0009	0.0008	0.0008	0.0005	0.0005	0.0009	0.0009	0.0005	0.0005	0.0002	0.0002	0.0004	0.0004	0	0.0006	0.0006	0.0006	0.0001	-0.48	-0.93	-2.14	-1.94	-3.61	-2.78	-1.86	-1.53	-3.72	0.61	0.78	0.74	-2.16
22339	hyperl	1		hyperl	reginal hospital	s937399237	10609	A	100	Taipei	0	0.0049	0.0049	0.0046	0.0046	0.0054	0.0054	0.0054	0.0054	0.0038	0.0038	0.0027	0.0027	0.0031	0.0031	0.0028	0.0028	0.0003	0.0003	0	0.0029	0.0029	0.0029	0	0	0	-4.4	-3.92	-4.4	-3.92	-8.18	-7.21	-6.59	0.5	0.98	1.11	-3.21	-2.89	-2.67
22340	hyperl	1		hyperl	reginal hospital	s937399238	10609	A	100	South	0	0.0016	0.0016	0.0016	0.0016	0.0016	0.0016	0.0006	0.0006	0.0005	0.0005	0.0006	0.0006	0.0007	0.0007	0.001	0.001	0.0007	0.0007	0.0007	0.0007	0.0006	0.0006	0.0008	0.0008	0.0008	-3.99	-3.21	0.56	0.99	-0.95	-0.42	0.25	0.13	-1.5	-1.63	1.13	0.9	0.75
22341	hyperl	1		hyperl	reginal hospital	s937399244	10609	A	100	North	0	0.0013	0.0013	0.0013	0.0013	0.0013	0.0013	0.0013	0.0013	0.001	0.001	0.0009	0.0009	0.0004	0.0004	0.0004	0.0004	0.0002	0.0002	0.0002	0.0002	0.0002	0.0002	0.0002	0.0002	0.0002	-11.78	-10.65	-9.52	-8.4	-8.41	-7.28	-6.15	-5.02	-5.36	-4.23	-3.54	-2.42	-4.51
22342	hyperl	1		hyperl	reginal hospital	s937399250	10609	A	100	South	0	0.0048	0.0048	0.0048	0.0048	0.0048	0.0048	0.0048	0.0048	0.0023	0.0023	0.0012	0.0012	0.0016	0.0016	0.0012	0.0012	0.001	0.001	0.0008	0.0008	0.0003	0.0003	0.0006	0.0006	0.0005	-7.39	-6.48	-6.31	-5.38	-4.85	-3.92	-3.43	-2.49	-5.08	-4.27	-2.82	-2.48	-3.32
22343	hyperl	1		hyperl	reginal hospital	s937399255	10609	A	100	Kao-Pin	0	0.0041	0.0041	0.0041	0.0041	0.0044	0.0044	0.001	0.001	0.001	0.001	0.0084	0.0084	0.0028	0.0028	0.0028	0.0028	0.0003	0.0003	0.0001	0.0001	0.0001	0.0001	0.0001	0.0001	0.0001	-0.84	-0.75	-0.66	-0.57	-2.22	-1.98	-2.26	-2.19	-2.13	-2.06	-3.78	-2.65	-4.68
22344	hyperl	1		hyperl	reginal hospital	s937399264	10609	A	100	Central	0	0.0011	0.0011	0.0009	0.0009	0.0006	0.0006	0.0009	0.0009	0.0007	0.0007	0.0008	0.0008	0.0004	0.0004	0.0002	0.0002	0.0003	0.0003	0.0003	0.0003	0.0003	0.0003	0.0001	0.0001	0.0001	-3.91	-3.38	-4.66	-4.14	-3.12	-2.86	-3.38	-2.71	-2.54	-1.97	-4.26	-3.38	-4.51
22345	hyperl	1		hyperl	reginal hospital	s937399268	10609	A	100	Taipei	0	0.0079	0.0079	0.009	0.009	0.0056	0.0056	0.0049	0.0049	0.0057	0.0057	0.0032	0.0032	0.0014	0.0014	0.0012	0.0012	0.0009	0.0009	0.0004	0.0004	0.0004	0.0004	0.0001	0.0001	0.0001	-6.11	-5.4	-5.42	-4.49	-5.94	-5.1	-5.51	-4.68	-4.43	-3.3	-5.02	-3.89	-6.59
22346	hyperl	1		hyperl	reginal hospital	s937399272	10609	A	100	North	0	0	0	0.0037	0.0037	0.0037	0.0037	0.0037	0.0037	0.0037	0.0037	0.0008	0.0008	0.0006	0.0006	0.0006	0.0006	0.0003	0.0003	0.0001	0.0001	0.0003	0.0003	0.0001	0.0001	0.0001	-3.98	-4.08	-9.17	-8.04	-7.5	-6.37	-5.7	-4.57	-2.55	-1.54	-4.31	-3.59	-3.51
22347	hyperl	1		hyperl	reginal hospital	s937399274	10609	A	100	Taipei	0	0.0014	0.0014	0.0017	0.0017	0.001	0.001	0.0008	0.0008	0.0006	0.0006	0.0005	0.0005	0.0006	0.0006	0.0005	0.0005	0.0002	0.0002	0.0002	0.0002	0.0001	0.0001	0.0001	0.0001	0.0001	-3.38	-2.82	-3.54	-2.58	-6.32	-5.41	-5.64	-4.79	-6.44	-5.64	-5.64	-4.89	-4.96
22348	hyperl	1		hyperl	district hospital	s937399280	10609	A	100	Central	0	0.0034	0.0054	0.0035	0.0026	0.0032	0.0012	0.002	0.0029	0.002	0.0027	0.0023	0.0015	0.0037	0.0011	0.0028	0.0014	0.0057	0.0029	0.0026	0.0024	0.0018	0.0031	0.0033	0.0039	0.0037	0.94	-1.52	0.38	-0.84	2.51	0.32	0.01	-0.17	-0.6	0.38	0.51	0.9	0.68
22349	hyperl	1		hyperl	district hospital	s937399294	10609	A	100	South	0	0	0	0	0	0.0015	0.0035	0.0023	0	0	0	0	0	0.0018	0.0019	0.0003	0.0003	0.0035	0	0.0015	0.0008	0.0017	0.0005	0.0009	0.0017	0.0021	1.83	1.74	-0.79	-0.83	2.81	-1.12	0.64	0.03	0.87	-0.45	-0.11	0.52	0.81
22350	hyperl	1		hyperl	district hospital	s937399299	10609	A	100	Kao-Pin	0	0.0025	0.0018	0.0133	0.0024	0.0011	0.0006	0.003	0.0046	0.0021	0.0009	0.0011	0.0007	0.0009	0.0018	0.0008	0.0024	0	0.0004	0.0001	0.0003	0.0001	0.0004	0	0.0006	0.0019	-0.79	-0.37	-1.12	0.72	-1.51	-1.07	-1.55	-1.22	-1.29	-0.65	-1.22	-0.09	1.76
22351	hyperl	1		hyperl	district hospital	s937399304	10609	A	100	North	0	0.0021	0.0031	0.0055	0.0025	0.0447	0.0447	0.0411	0.0287	0.0539	0.0571	0.0324	0.021	0.0241	0.0229	0.0053	0.0021	0.0006	0.0031	0.002	0.0017	0.0007	0.007	0.0002	0.0001	0.0019	-0.41	-0.72	-2.41	-2.7	-3.9	-3.05	-2.83	-2.76	-3.47	-1.36	-2.43	-2.26	-1.22
22352	hyperl	1		hyperl	district hospital	s937399305	10609	A	100	Kao-Pin	0	0.0012	0	0	0.0045	0	0.0061	0.003	0.0009	0.0006	0	0.0011	0.0016	0	0.0009	0.0016	0	0	0.0011	0.0003	0.002	0.0044	0.0006	0.0032	0.0018	0.0018	-0.84	-0.31	0.02	-0.99	-0.96	-0.22	-0.72	1.65	3.78	-0.4	1.58	0.36	0.38
22353	hyperl	1		hyperl	district hospital	s937399307	10609	A	100	Central	0	0.002	0.0017	0.0043	0.0024	0.002	0.0022	0.0015	0.0022	0.0025	0.0031	0.0024	0.0011	0.0019	0.0015	0.0018	0.0017	0.0036	0.0009	0.0004	0.0029	0.0013	0.0013	0.0003	0.0017	0.0017	-0.49	-0.99	-0.75	-0.73	2.72	-1.58	-2.12	1.09	-0.69	-0.62	-1.48	0.15	0.1
22354	hyperl	1		hyperl	district hospital	s937399308	10609	A	100	Kao-Pin	0	0.0051	0.0039	0.0025	0.0011	0.0016	0.001	0.0029	0.0028	0.0013	0.0014	0.002	0.0046	0.003	0.0022	0.0009	0.0003	0	0.0002	0	0	0.0002	0.0002	0.0003	0.0008	0.0015	0.48	-0.15	-1.35	-1.96	-2.26	-1.94	-2.46	-2.15	-1.79	-1.66	-1.43	-0.45	2.28
22355	hyperl	1		hyperl	district hospital	s937399318	10609	A	100	Taipei	0	0.0025	0.0056	0.0093	0.0016	0.0038	0.0027	0.0075	0.0045	0.0016	0.0062	0.0095	0.0065	0.0034	0.001	0.0017	0.0034	0.0018	0.0019	0.0023	0.0012	0.0013	0.0027	0.0015	0.0017	0.0015	-0.54	-1.35	-1.08	-0.32	-1.06	-0.98	-0.9	-1.33	-1.27	-0.47	-1.26	-0.67	-0.6
22356	hyperl	1		hyperl	district hospital	s937399327	10609	A	100	Central	0	0.0001	0.0007	0.0023	0.0012	0.0014	0.0007	0.0019	0.0006	0.0012	0.0003	0.0002	0.0008	0.0009	0	0.001	0.0012	0.0003	0.0001	0.0006	0.0001	0.0005	0.0011	0.0009	0.0005	0.0014	-0.08	-1.48	0.06	0.61	-0.88	-1.11	-0.2	-1.04	-0.13	1.35	0.74	-0.29	1.62
22357	hyperl	1		hyperl	district hospital	s937399332	10609	A	100	Kao-Pin	0	0.002	0.0025	0.0014	0.0014	0.0005	0	0.0007	0	0	0.0005	0.0002	0	0	0	0.0002	0	0	0	0	0	0	0	0	0	0.0013	-1.92	-1.66	-0.65	-0.94	-0.72	-0.64	-0.86	-0.73	-0.73	-1.13	-0.75	-0.56	10.22
22358	hyperl	1		hyperl	district hospital	s937399333	10609	A	100	Central	0	0.0013	0.0016	0.0036	0.0011	0.0026	0.0004	0.0015	0.0014	0.0007	0.0003	0.0005	0.0001	0.0013	0.0008	0.001	0	0.0007	0.0002	0.0004	0.001	0.0009	0.0003	0.0004	0.0003	0.0012	0.04	-0.48	-0.24	-1.39	-0.29	-1.02	-0.68	0.79	0.71	-0.65	-0.44	-0.68	1.46
22359	hyperl	1		hyperl	district hospital	s937399334	10609	A	100	Kao-Pin	0	0.0028	0.0027	0.0032	0.0044	0.0043	0.0016	0.0039	0.0024	0.0027	0.0023	0.0022	0.0025	0.0025	0.0025	0.0016	0.0016	0.0019	0.0008	0.0008	0.0006	0.0001	0.0006	0.0008	0.0012	0.0011	-0.59	-0.56	-1.76	-1.8	-0.94	-2.84	-3.98	-5.2	-6.17	-3.53	-2.28	-0.52	-0.48
22360	hyperl	1		hyperl	district hospital	s937399335	10609	A	100	Taipei	0	0.0016	0.0016	0.0023	0.0016	0.0019	0.0007	0.0006	0.001	0.0014	0.0012	0.0013	0.0011	0.0006	0.0002	0.0018	0.001	0.0013	0.0002	0.0006	0	0	0.0001	0.0003	0.0006	0.001	-2.14	-2.8	1.42	-0.25	0.51	-1.81	-0.79	-2	-1.95	-1.5	-0.84	0	0.96
22361	hyperl	1		hyperl	district hospital	s937399341	10609	A	100	Central	0	0.0018	0.0011	0.0017	0.0013	0.0013	0.0009	0.001	0.0007	0.0008	0.0006	0.0007	0.0007	0.0008	0.001	0.001	0.0006	0.0002	0	0.0033	0	0	0.0013	0.0018	0.0015	0.001	-1.13	0.18	0.3	-2.14	-3.78	-4.83	6.7	-1.41	-1.33	0.81	1.4	0.82	0.05
22362	hyperl	1		hyperl	district hospital	s937399342	10609	A	100	Taipei	0	0.0022	0.005	0.0045	0.0054	0.004	0.0022	0.0025	0.0019	0.0016	0.0015	0.0018	0.0013	0.0015	0.0018	0.0011	0.0009	0.0009	0.001	0.0016	0.0013	0.0007	0.0014	0.001	0.0009	0.001	-1.85	-1.82	-2.56	-2.66	-2.4	-2.19	0.4	-0.41	-2.28	0.35	-0.81	-0.99	-0.58
22363	hyperl	1		hyperl	district hospital	s937399350	10609	A	100	Central	0	0.0046	0.0044	0.0063	0.0016	0.0021	0.0026	0.0014	0.0011	0.0018	0.0003	0.0004	0.0003	0.0003	0.0004	0.0002	0.0018	0.0018	0.0009	0.0003	0.0017	0	0.0001	0.0023	0.0018	0.001	-2.25	-1.73	-1.85	1.51	1.59	-0.27	-1.31	1.69	-1.4	-1.19	2.46	1.39	0.04
22364	hyperl	1		hyperl	district hospital	s937399359	10609	A	100	East	0	0.0022	0.0005	0.0028	0.002	0.002	0.0026	0.0027	0.0045	0.0015	0.0005	0.0005	0.0008	0.0034	0.0012	0.0035	0.003	0.0023	0.0019	0.0025	0.0029	0.0027	0.0013	0.0036	0.0025	0.0009	1.45	-0.72	1.34	0.85	0.1	-0.28	0.31	0.74	0.85	-0.93	1.4	0.07	-1.65
22365	hyperl	1		hyperl	district hospital	s937399360	10609	A	100	East	0	0.0027	0.0017	0.0029	0.0019	0.0014	0.0019	0.0031	0.0016	0.0013	0.002	0.0025	0.0017	0.0011	0.0013	0.0011	0.0207	0.0019	0.0009	0.0019	0.0019	0.0007	0.001	0.0008	0.0007	0.0009	-1.32	-0.94	-1.34	9.65	-0.42	-0.73	-0.41	-0.39	-0.76	-0.66	-0.7	-0.69	-0.61
22366	hyperl	1		hyperl	district hospital	s937399361	10609	A	100	North	0	0.0038	0.0014	0.0015	0.0022	0.0055	0.0018	0.0034	0.0022	0.0015	0.004	0.0018	0.0033	0.0019	0.0062	0.0011	0.0008	0.0017	0.0011	0.002	0.0004	0.0004	0.0005	0.0006	0.0004	0.0009	-0.51	2.13	-0.88	-1.03	-0.58	-0.83	-0.26	-1.17	-1.11	-1.12	-0.94	-1.11	-0.49
22367	hyperl	1		hyperl	district hospital	s937399365	10609	A	100	Central	0	0	0.0005	0.0005	0.0005	0	0	0.0001	0.0002	0	0	0	0.0003	0.0001	0.0004	0.0003	0	0	0.001	0.0004	0.0002	0.0011	0	0	0.0002	0.0009	-0.53	1.72	0.94	-1.02	-0.99	4.6	0.87	-0.11	3.04	-0.86	-0.86	-0.32	1.48
22368	hyperl	1		hyperl	district hospital	s937399366	10609	A	100	Taipei	0	0.002	0.0016	0.0019	0.0019	0.0012	0.0016	0.0009	0.001	0.001	0.0011	0.001	0.0011	0.001	0.0009	0.0013	0.0011	0.0007	0.0004	0.0007	0.0003	0.0003	0.0005	0.0006	0.0007	0.0009	-1.62	-1.88	0.4	-0.3	-2.01	-3.43	-1.59	-3.47	-3.16	-1.69	-0.91	-0.22	0.96
22369	hyperl	1		hyperl	district hospital	s937399369	10609	A	100	Taipei	0	0.0054	0.0009	0.0029	0.0009	0.002	0.003	0.0004	0.001	0.0032	0.0021	0.0022	0.0015	0.0011	0.0034	0.0015	0.0001	0.0013	0.0002	0.0008	0.0004	0.0003	0.0006	0.0003	0.0006	0.0008	-0.76	1.37	-0.4	-1.55	-0.43	-1.33	-0.7	-1.14	-1.42	-0.83	-1.03	-0.47	-0.11
22370	hyperl	1		hyperl	district hospital	s937399378	10609	A	100	Kao-Pin	0	0.0003	0.0007	0.0007	0.0012	0.0012	0	0	0	0	0	0	0.0054	0	0	0	0	0	0	0.0014	0	0	0.0004	0	0.0012	0.0008	-0.83	-0.83	-0.77	-0.73	-0.62	-0.56	1.05	-0.56	-0.56	-0.16	-0.56	0.8	1.43
22371	hyperl	1		hyperl	district hospital	s937399379	10609	A	100	Central	0	0.0047	0.0036	0.0033	0.0054	0.0078	0.005	0.0009	0.0009	0	0	0	0	0.0019	0	0.0012	0	0.0009	0.0004	0.0004	0.0009	0	0.006	0.0006	0.0008	0.0008	-0.64	-1.98	-0.7	-1.59	-0.52	-0.54	-0.19	0.64	-0.71	4.98	-0.25	-0.15	-0.21
22372	hyperl	1		hyperl	district hospital	s937399380	10609	A	100	Central	0	0.002	0.0019	0.0042	0.0047	0.0042	0.0028	0.0024	0.002	0.0024	0.0031	0.0019	0.002	0.002	0.002	0.0033	0.0012	0.0019	0.0006	0.0007	0.0014	0.0008	0.0009	0.0008	0.0005	0.0008	-1.35	-1.37	0.96	-2.44	-0.84	-2.6	-2.23	-0.83	-1.65	-1.39	-1.45	-1.79	-0.96
22373	hyperl	1		hyperl	district hospital	s937399393	10609	A	100	Taipei	0	0.0034	0.0026	0.0025	0.0038	0.0032	0.002	0.0011	0.0009	0.0012	0.0011	0.0008	0.0012	0.001	0.0006	0.0011	0.0008	0.0008	0.0006	0.0019	0.0001	0.0002	0.0007	0.0007	0.0007	0.0008	-2.08	-2.67	-1.09	-1.75	-1.27	-1.6	3.11	-2.1	-1.77	-0.34	-0.28	-0.28	0.09
22374	hyperl	1		hyperl	district hospital	s937399399	10609	A	100	Kao-Pin	0	0.0002	0.0005	0.0011	0.0018	0.0019	0.0003	0.0019	0.0016	0.0003	0.0007	0.0008	0.0013	0.0018	0.0013	0.0007	0.0004	0.0007	0.0016	0.001	0.0005	0.0002	0.0004	0.0008	0.0009	0.0007	1.3	0.22	-0.88	-1.39	-0.65	1.14	-0.2	-1.08	-1.78	-1.32	-0.22	0.02	-0.44
22375	hyperl	1		hyperl	district hospital	s937399406	10609	A	100	Kao-Pin	0	0.0011	0.0008	0.0007	0.0018	0.0016	0.0016	0.0023	0.0008	0.0002	0.0007	0.0003	0.0028	0.0002	0.0022	0.0007	0.0007	0.0012	0.0004	0.0014	0.0009	0.0012	0.0025	0.0015	0.0015	0.0007	-1.32	1.16	-0.56	-0.61	0.03	-0.74	0.35	-0.07	0.24	1.46	0.28	0.23	-0.7
22376	hyperl	1		hyperl	district hospital	s937399414	10609	A	100	Kao-Pin	0	0.0002	0.0004	0.0004	0	0	0.0008	0	0	0	0.0002	0	0.0004	0.0009	0.0008	0.0013	0.0002	0	0	0.0006	0.0002	0.0012	0.0002	0	0.0027	0.0007	2.71	2.16	3.5	-0.49	-1.08	-1.3	1.01	-0.54	2.13	-0.64	-1.09	3.61	0.03
22377	hyperl	1		hyperl	district hospital	s937399415	10609	A	100	Kao-Pin	0	0.0015	0.0007	0.0035	0	0.0002	0.0005	0.0002	0	0.0002	0.0005	0.0002	0	0	0.0002	0	0.0036	0.0002	0.0006	0.0008	0.0002	0.0002	0.0002	0.0011	0.0002	0.0007	-0.93	-0.48	-1.05	7.74	-0.39	0.19	0.48	-0.46	-0.49	-0.51	0.81	-0.51	0.11
22378	hyperl	1		hyperl	district hospital	s937399422	10609	A	100	Kao-Pin	0	0.0009	0.0025	0.0013	0.0032	0.0023	0.0049	0.0028	0.0019	0.0023	0.0016	0.0008	0.0002	0.0007	0.0003	0.0004	0.0003	0.0005	0	0.0002	0.0005	0	0	0.0001	0.0002	0.0007	-1.29	-1.81	-1.66	-1.99	-1.5	-2.58	-1.96	-0.75	-1.8	-1.48	-0.87	-0.3	1.95
22379	hyperl	1		hyperl	district hospital	s937399423	10609	A	100	North	0	0.0037	0.0026	0.0031	0.0021	0.0015	0.0025	0.0009	0.0024	0.001	0.002	0.0011	0.0022	0.0001	0.0011	0.0002	0.0009	0	0	0.0003	0.0019	0.0013	0.0006	0.0001	0.0015	0.0007	-1.95	-0.68	-1.41	-0.51	-1.27	-1.24	-0.79	1.09	0.49	-0.41	-0.92	0.98	0.05
22380	hyperl	1		hyperl	district hospital	s937399425	10609	A	100	North	0	0.0013	0.0015	0.0034	0.0022	0.0014	0.0016	0.0017	0.0013	0.0012	0.0008	0.001	0.0012	0.001	0.0018	0.0009	0.0009	0.0012	0.0008	0.0012	0.0009	0.0007	0.0006	0.0006	0.0007	0.0007	-1.26	0.57	-1.6	-1.39	-0.12	-1.41	0.16	-0.67	-1.18	-1.47	-1.48	-1.04	-0.93
22381	hyperl	1		hyperl	district hospital	s937399428	10609	A	100	Central	0	0.0011	0.0009	0.0011	0.001	0.0003	0.0011	0.0018	0.0005	0.0005	0.0013	0.0008	0.0005	0.0011	0.0013	0.0015	0.001	0.0007	0.0006	0.0003	0.0002	0.0001	0.0004	0.0011	0.0002	0.0007	0.42	0.85	1.22	0.05	-0.6	-1	-1.77	-2.23	-2.42	-1.48	1.43	-1.68	-0.03
22382	hyperl	1		hyperl	district hospital	s937399437	10609	A	100	Kao-Pin	0	0.0038	0.0041	0.0059	0.0035	0.0038	0.0014	0.0037	0.0033	0.0028	0.0042	0.0035	0.0021	0.0027	0.0017	0.0021	0.0018	0.001	0.0004	0.001	0.0003	0.0005	0.0006	0.0013	0.0006	0.0007	-0.75	-1.53	-1.1	-1.27	-1.95	-2.77	-2.24	-2.88	-2.28	-2.15	-0.32	-1.4	-1.02
22383	hyperl	1		hyperl	district hospital	s937399438	10609	A	100	East	0	0.0019	0.0013	0.0022	0.003	0.0018	0.0009	0.0029	0.0025	0.0005	0.0005	0.0013	0.0012	0.0019	0.001	0.0009	0.0009	0.001	0.0004	0.0007	0.0008	0.0004	0.0012	0.0011	0.0002	0.0006	0.3	-0.84	-1.01	-0.94	-0.61	-1.57	-1.24	-0.63	-1.73	0.78	0.4	-2.05	-0.79
22384	hyperl	1		hyperl	district hospital	s937399439	10609	A	100	Taipei	0	0.0017	0.0015	0.0035	0.0011	0.0021	0.001	0.0025	0.0004	0.0018	0.002	0.0009	0.0007	0.0009	0.0023	0.0022	0.0016	0.0007	0.001	0.0011	0.0006	0.0006	0.0007	0.0011	0.0005	0.0006	-0.71	0.71	0.64	0.13	-1.04	-0.56	-0.5	-1.35	-1.73	-1.27	-0.02	-1.63	-1.35
22385	hyperl	1		hyperl	district hospital	s937399440	10609	A	100	Kao-Pin	0	0.0008	0.003	0.0033	0.0032	0.0033	0.0003	0.0002	0.0012	0.0011	0.0007	0.0013	0.0008	0.001	0.0023	0.0022	0.0016	0.0004	0.0029	0.0004	0	0.0008	0.0006	0	0.0004	0.0006	-0.94	1.2	1.16	0.23	-1.39	2.85	-1.12	-1.72	-0.52	-0.74	-1.48	-0.86	-0.56
22386	hyperl	1		hyperl	district hospital	s937399441	10609	A	100	Kao-Pin	0	0.0012	0.0022	0.0036	0.002	0.001	0.0014	0.0025	0.0007	0.001	0.0016	0.0017	0.0006	0.0007	0.001	0.0013	0.0003	0.0002	0.0002	0.0003	0.0003	0.0001	0.0002	0.0003	0.0003	0.0006	-1.19	-0.81	-0.29	-1.66	-1.79	-1.76	-1.59	-1.69	-2.31	-1.96	-1.09	-0.93	0.9
22387	hyperl	1		hyperl	district hospital	s937399442	10609	A	100	Kao-Pin	0	0.0005	0.0018	0.0006	0.0008	0.0105	0	0.0016	0	0.0003	0	0.0003	0.0011	0.0035	0.0008	0	0	0.0002	0	0.0005	0	0.0012	0.0004	0.0009	0	0.0006	0.91	-0.39	-0.7	-0.69	-0.82	-0.79	-0.2	-0.84	0.88	-0.3	0.3	-0.91	-0.04
22388	hyperl	1		hyperl	district hospital	s937399443	10609	A	100	Kao-Pin	0	0.0011	0.0008	0.0018	0.001	0.0108	0.0011	0.0008	0.0008	0.0009	0.0014	0.0011	0.0008	0.0006	0.0007	0.0007	0.0008	0.0007	0.0003	0.0004	0.0005	0.0002	0.0006	0.0004	0.0003	0.0006	-0.74	-0.66	-0.68	-0.58	-1.17	-3.2	-2.46	-1.57	-2.93	-0.47	-1.27	-1.66	0.51
22389	hyperl	1		hyperl	district hospital	s937399444	10609	A	100	North	0	0.0012	0.0007	0.0018	0.001	0.0003	0.0016	0.001	0.0006	0.0009	0.0006	0.0008	0.0009	0.0013	0.0009	0.0019	0.0007	0.0007	0.0007	0.0006	0.0004	0.0018	0.0004	0.0007	0.0003	0.0006	0.71	-0.12	1.93	-0.56	-0.56	-0.81	-0.97	-1.56	2.38	-1.15	-0.47	-1.23	-0.54
22390	hyperl	1		hyperl	district hospital	s937399457	10609	A	100	Central	0	0.0013	0.0008	0.0019	0.0009	0.0009	0.0011	0.0009	0.0009	0.0007	0.0011	0.0006	0.0007	0.001	0.0011	0.0014	0.0011	0.0003	0.0003	0.0006	0.0003	0.0002	0.0003	0.0005	0.0003	0.0006	0.05	0.47	1.71	0.82	-2.62	-2.57	-0.99	-1.94	-2.19	-1.8	-0.74	-1.58	-0.08
22391	hyperl	1		hyperl	district hospital	s937399458	10609	A	100	Central	0	0.0005	0.0006	0.0025	0.0002	0.0005	0.0007	0.0008	0	0.0003	0.0008	0.0012	0.0003	0.0011	0.0004	0.0007	0.0008	0.0009	0.0003	0.001	0.0008	0.0007	0.0003	0.0009	0.0003	0.0006	0.63	-0.51	-0.06	0.54	0.69	-0.89	0.8	0.36	-0.04	-1.15	0.47	-1	-0.24
22392	hyperl	1		hyperl	district hospital	s937399459	10609	A	100	Taipei	0	0.0004	0.0015	0.0019	0.0016	0.0007	0.0001	0.0011	0.0003	0.0008	0.0008	0.0012	0.0004	0.0007	0.0005	0.0014	0.0005	0	0.0004	0.0004	0.0008	0.0005	0.0009	0.0005	0.0006	0.0006	-0.38	-0.93	1.13	-0.56	-1.39	-0.5	-0.65	0.47	-0.42	0.66	-0.35	0.05	0
22393	hyperl	1		hyperl	district hospital	s937399460	10609	A	100	Taipei	0	0.0039	0.0026	0.0049	0.0029	0.0006	0.0015	0.0022	0.0016	0.001	0.0019	0.0033	0.0002	0.0004	0.0001	0.0004	0.0003	0.0001	0.0008	0.0003	0.001	0.0005	0.0009	0.0007	0.0006	0.0006	-1.51	-1.61	-1.34	-1.24	-1.49	-0.42	-1.1	0.2	-0.48	0.2	0.02	0.4	0.31
22394	hyperl	1		hyperl	district hospital	s937399216	10609	A	100	North	0	0.0014	0.0009	0.0032	0.0009	0.0008	0.0004	0.0011	0.0009	0.0002	0.0009	0.0012	0.0011	0.0008	0.0005	0.0011	0.0003	0.0005	0.0002	0.0006	0.0007	0.0005	0.0009	0.0003	0.0003	0.0006	-0.45	-0.86	0.2	-1.37	-0.7	-1.43	-0.37	0.02	-0.55	0.68	-1.26	-1.05	0.13
22395	hyperl	1		hyperl	district hospital	s937399219	10609	A	100	North	0	0.0012	0.0014	0.0013	0.002	0.0017	0.0016	0.0013	0.0011	0.0009	0.0011	0.0012	0.0004	0.0005	0.0004	0.0005	0.0004	0.0003	0.0005	0.0005	0.0003	0.0003	0.0005	0.0005	0.0005	0.0006	-3.14	-3.42	-2.64	-3.43	-3.52	-1.67	-1.33	-2.15	-1.92	-0.23	0.12	0.92	2.05
22396	hyperl	1		hyperl	district hospital	s937399221	10609	A	100	Central	0	0.0025	0.0022	0.0035	0.0021	0.0021	0.0016	0.0027	0.0018	0.0019	0.0018	0.002	0.0013	0.0008	0.0006	0.0005	0.0008	0.0004	0.0006	0.0006	0.0003	0.0003	0.0004	0.0005	0.0006	0.0005	-2.53	-2.67	-3.15	-2.3	-2.9	-2.11	-2.44	-3.46	-3.01	-1.95	-1.01	0.05	-0.24
22397	hyperl	1		hyperl	district hospital	s937399225	10609	A	100	Kao-Pin	0	0.0006	0.0004	0.003	0.0014	0.0016	0.0018	0.0008	0.0006	0.0012	0.0001	0.0007	0.0002	0.0005	0.0003	0.001	0.0009	0.0009	0.0004	0.0004	0.0001	0	0.0006	0.0002	0.0002	0.0005	-0.79	-1.08	-0.03	0.12	0.23	-0.82	-0.66	-1.38	-1.72	0.49	-1.1	-1.09	0.18
22398	hyperl	1		hyperl	district hospital	s937399262	10609	A	100	Kao-Pin	0	0.0026	0.0055	0.0024	0.0009	0.0019	0.0019	0.0013	0.0008	0.0002	0.004	0.0028	0.0015	0.0019	0.001	0.0022	0.0021	0.0011	0.0001	0	0.001	0.0005	0.0017	0.0005	0.0003	0.0005	-0.2	-0.99	0.5	0.47	-0.82	-1.75	-1.77	-0.51	-1.07	0.25	-1.13	-1.28	-0.84
22399	hyperl	1		hyperl	district hospital	s937399269	10609	A	100	Kao-Pin	0	0.0009	0.0009	0.0035	0.0007	0.0011	0.0011	0.0005	0.0007	0.0007	0.0003	0.0008	0.0012	0.0008	0.0004	0.0014	0.0005	0.0004	0.0002	0.0003	0.0003	0.0002	0.0003	0.0004	0.0004	0.0005	-0.38	-0.97	0.79	-0.8	-1.08	-1.42	-1.05	-1.05	-1.23	-0.86	-0.59	-0.53	0.15
22400	hyperl	1		hyperl	district hospital	s937399281	10609	A	100	Kao-Pin	0	0.0003	0.0021	0.0038	0.0002	0.0013	0.0001	0.0002	0.0001	0.0015	0	0.0015	0.0011	0.0016	0.0003	0.0012	0.0019	0.0008	0.0001	0.0002	0.0001	0.0002	0	0.0015	0.001	0.0005	0.53	-0.78	0.22	1.44	-0.13	-1.01	-0.87	-1.01	-1	-1.34	1.34	0.44	-0.42
22401	hyperl	1		hyperl	district hospital	s937399293	10609	A	100	Central	0	0.0032	0.0027	0.0024	0.0021	0.0005	0.0005	0.0026	0.0006	0.0014	0.0017	0.0011	0.0011	0.0007	0.001	0.002	0.0004	0	0.0003	0.0001	0.0002	0.0001	0.0004	0.0004	0.0001	0.0005	-1.46	-0.7	1	-1.11	-1.61	-1.09	-1.67	-1.5	-1.87	-0.83	-0.62	-1.24	0.07
22402	hyperl	1		hyperl	district hospital	s937399295	10609	A	100	Central	0	0.001	0.0018	0.0024	0.002	0.0019	0.0013	0.0016	0.0019	0.0013	0.0017	0.0014	0.0017	0.0019	0.0007	0.0047	0.0008	0.0004	0.0005	0.0017	0.0005	0.0004	0.0007	0.0009	0.0009	0.0005	0.64	-2.66	4.74	-1.16	-1.45	-1.26	0.16	-1.04	-1.06	-0.68	-0.4	-0.36	-0.7
22403	hyperl	1		hyperl	district hospital	s937399296	10609	A	100	Taipei	0	0.0018	0.0015	0.0031	0.0019	0.0021	0.0019	0.0018	0.0011	0.0018	0.0019	0.0012	0.0013	0.0011	0.0012	0.0007	0.0006	0.0009	0.0004	0.0006	0.0004	0.0003	0.0005	0.0005	0.0006	0.0005	-1.52	-1.2	-2.82	-3.29	-1.75	-2.94	-1.83	-2.44	-3.09	-1.62	-1.44	-0.59	-0.85
22404	hyperl	1		hyperl	district hospital	s937399309	10609	A	100	Taipei	0	0.0015	0.0013	0.0032	0.0019	0.0015	0.0013	0.0025	0.0021	0.0016	0.0012	0.0024	0.0023	0.0016	0.001	0.0018	0.0013	0.0013	0.0008	0.0025	0.0015	0.0017	0.0013	0.0019	0.0021	0.0005	-0.48	-1.38	-0.14	-0.9	-0.85	-1.77	1.54	-0.27	0.16	-0.56	0.52	0.97	-1.78
22405	hyperl	1		hyperl	district hospital	s937399310	10609	A	100	Taipei	0	0.004	0.0044	0.0072	0.0059	0.0037	0.0023	0.0029	0.0017	0.0012	0.0032	0.0022	0.0021	0.0012	0.0015	0.0019	0.0016	0.0004	0.0007	0.0007	0.0006	0.0003	0.0004	0.0004	0.0017	0.0005	-2.07	-1.58	-1.17	-1.1	-2.36	-1.77	-1.68	-1.78	-2.24	-2.62	-2.48	1.87	-1.11
22406	hyperl	1		hyperl	district hospital	s937399311	10609	A	100	Taipei	0	0.0012	0.0026	0.0021	0.002	0.0018	0.0015	0.0018	0.0009	0.0013	0.001	0.0009	0.0013	0.0016	0.001	0.0018	0.0007	0.001	0.0006	0.001	0.0005	0.0007	0.0007	0.0009	0.0002	0.0005	0.17	-1.74	1.06	-1.68	-0.7	-1.45	-0.36	-1.43	-0.9	-0.82	-0.22	-1.93	-0.96
22407	hyperl	1		hyperl	district hospital	s937399326	10609	A	100	South	0	0.0023	0.0029	0	0	0	0.0014	0	0	0.0007	0.0009	0.0005	0.001	0	0	0	0	0	0.0011	0.0018	0.0012	0.0004	0.0043	0.0074	0	0.0005	-1.2	-0.98	-0.91	-0.91	-0.91	1.85	4.27	1.82	-0.51	5.6	7.57	-1.04	-0.64
22408	hyperl	1		hyperl	district hospital	s937399328	10609	A	100	Central	0	0.0023	0.0033	0.0033	0.0035	0.0032	0.0035	0.0032	0.0018	0.0025	0.002	0.0023	0.001	0.0008	0.0004	0.0005	0.0005	0.0006	0.0004	0.0009	0.0002	0.0002	0.0009	0.0004	0.0008	0.0005	-3.87	-4.89	-4.04	-3.64	-2.92	-2.93	-1.03	-2.55	-2.54	0.25	-0.94	0.83	-0.17
22409	hyperl	1		hyperl	district hospital	s937399329	10609	A	100	North	0	0.0016	0.0042	0.0029	0.0021	0.0022	0.0017	0.0012	0.0008	0.0007	0.0007	0.001	0.0006	0.001	0.001	0.0008	0.0014	0.0006	0.0008	0.0002	0.0005	0.0001	0.0002	0.0017	0.0002	0.0005	-1.17	-1.67	-1.92	0.97	-1.58	-0.55	-2.31	-1.04	-2.18	-1.65	2.5	-1.11	-0.43
22410	hyperl	1		hyperl	district hospital	s937399330	10609	A	100	North	0	0.0018	0.0012	0.0023	0.0015	0.0015	0.001	0.0013	0.0007	0.0006	0.0009	0.0009	0.0009	0.0007	0.0008	0.0021	0.0008	0.0004	0.0003	0.0008	0.0004	0.0005	0.0004	0.0006	0.0004	0.0005	-1.55	-1.1	3.25	-0.79	-1.64	-1.8	-0.18	-1.22	-0.86	-1.18	-0.43	-0.9	-0.52
22411	hyperl	1		hyperl	district hospital	s937399357	10609	A	100	North	0	0.0031	0.004	0.0032	0.002	0.0026	0.0025	0.0019	0.0023	0.0016	0.0011	0.0017	0.001	0.0013	0.0013	0.0013	0.0016	0.0005	0.0005	0.0012	0.0007	0.0006	0.0006	0.0009	0.0006	0.0005	-1.74	-1.67	-1.37	-0.33	-3.02	-2.62	-0.36	-1.46	-1.55	-1.47	-0.42	-1.35	-1.69
22412	hyperl	1		hyperl	district hospital	s937399358	10609	A	100	North	0	0.0011	0.0015	0.0027	0.0011	0.0022	0.0008	0.001	0.0012	0.001	0.0007	0.0004	0.0004	0.0004	0.0006	0.0003	0.0004	0.0003	0.0001	0.0005	0.0001	0.0003	0.0002	0.0003	0.0007	0.0005	-1.52	-1.04	-1.73	-1.39	-1.98	-3.38	-0.39	-2.3	-0.72	-1.03	-0.21	2.03	0.75
22413	hyperl	1		hyperl	district hospital	s937399397	10609	A	100	Central	0	0.0011	0.0008	0.0014	0.0014	0.0016	0.0012	0.0009	0.0013	0.0008	0.0007	0.0007	0.0008	0.0009	0.001	0.0013	0.0007	0.0003	0.0005	0.0005	0.0003	0.0005	0.0002	0.0003	0.0004	0.0004	-0.71	-0.2	1.31	-1.53	-2.84	-1.67	-1.57	-2.56	-1.23	-2.62	-1.78	-1.08	-0.95
22414	hyperl	1		hyperl	district hospital	s937399400	10609	A	100	Kao-Pin	0	0.0013	0.0009	0.0008	0.0011	0.001	0.0009	0.0014	0.0007	0.0007	0.0004	0.0006	0.0007	0.0008	0.0008	0.0004	0.0003	0.0001	0	0	0.0002	0.0004	0.0001	0.0001	0.0001	0.0004	-0.35	-0.18	-2.05	-2.56	-3.13	-3.26	-3.54	-2.06	-0.12	-2.08	-2.12	-1.9	0.94
22415	hyperl	1		hyperl	district hospital	s937399401	10609	A	100	Kao-Pin	0	0.0014	0.0006	0.0015	0.0013	0.0011	0.0007	0.0007	0.0004	0.0003	0.0003	0.0006	0.0004	0.0005	0.0005	0.0007	0.0006	0.0003	0.0004	0.0005	0.0004	0.0002	0.0003	0.0053	0.0006	0.0004	-1.06	-1	0.06	-0.18	-1.8	-0.8	0.19	-0.49	-2.06	-1.13	10.1	-0.3	-0.56
22416	hyperl	1		hyperl	district hospital	s937399421	10609	A	100	South	0	0.0034	0.0018	0.0032	0.0012	0.0032	0.0018	0.0003	0.0019	0.0009	0.0015	0.0019	0.0012	0.0009	0.0017	0.0009	0.0016	0.0008	0.0005	0.0009	0.0006	0.0007	0.0006	0.0005	0.0004	0.0004	-0.89	0.05	-0.77	0.17	-0.87	-1.12	-0.44	-1.19	-0.91	-1.19	-1.32	-1.43	-1.33
22417	hyperl	1		hyperl	district hospital	s937399436	10609	A	100	Central	0	0.0024	0.0027	0.0027	0.002	0.0036	0.0017	0.0017	0.0023	0.0022	0.0012	0.0017	0.0011	0.0024	0.0011	0.0011	0.0018	0.0015	0.0012	0.0006	0.001	0.0008	0.001	0.0012	0.0008	0.0004	0.46	-1.42	-1.23	-0.06	-0.53	-0.91	-1.87	-0.98	-1.14	-0.62	-0.17	-0.99	-2.19
22418	hyperl	1		hyperl	district hospital	s937399445	10609	A	100	Central	0	0.0016	0.0026	0.004	0.0025	0.0035	0.0027	0.0015	0.0015	0.0014	0.002	0.0007	0.0014	0.0013	0.0015	0.0014	0.001	0.0001	0.0006	0.0007	0.0055	0.0031	0	0.0003	0.0001	0.0004	-1.14	-0.9	-1.07	-1.63	-3.3	-1.72	-1.35	6.03	1.83	-1.49	-1.14	-1.35	-0.92
22419	hyperl	1		hyperl	district hospital	s937399446	10609	A	100	Central	0	0.0032	0.0051	0.0015	0	0.0002	0.0065	0.0004	0.0012	0	0.0013	0.0018	0	0.0002	0	0.0005	0	0	0.0024	0	0.0049	0.0015	0.0036	0.0037	0.0051	0.0004	-0.83	-0.87	-0.39	-0.7	-0.7	1.23	-0.75	3.65	0.43	1.83	1.8	2.77	-0.85
22420	hyperl	1		hyperl	district hospital	s937399447	10609	A	100	North	0	0.0022	0.0019	0.0027	0.0008	0.0008	0.0012	0.002	0.0016	0.0005	0.0009	0.0014	0.0011	0.0005	0.0007	0.0006	0.0004	0.0007	0.0008	0.0009	0.0008	0.0006	0.0004	0.0005	0.0002	0.0004	-1.67	-1.07	-1.18	-1.65	-0.7	-0.45	-0.1	-0.14	-0.76	-1.79	-1.31	-2.53	-1.24
22421	hyperl	1		hyperl	district hospital	s937399448	10609	A	100	North	0	0.0019	0.0015	0.0029	0.001	0.0004	0.0005	0.0001	0.0009	0.0006	0.001	0.0004	0.0003	0.0011	0.0005	0.0011	0.0008	0.0005	0.0004	0.0006	0.0003	0.001	0.0005	0.0001	0.0005	0.0004	0.25	-0.66	0.55	0.34	-0.36	-0.64	-0.11	-1.13	0.99	-0.44	-1.45	-0.26	-0.65
22422	hyperl	1		hyperl	district hospital	s937399222	10609	A	100	North	0	0.0038	0.004	0.0038	0.0042	0.0041	0.0037	0.0027	0.0023	0.0034	0.0006	0.0019	0.0012	0.0006	0.0004	0.0007	0.0006	0.0005	0.0006	0.001	0.001	0.0011	0.0005	0.0009	0.0013	0.0004	-3.49	-3.4	-2.49	-2.33	-2.03	-1.48	-0.49	-0.26	0.12	-1.05	0.22	2.22	-1.38
22423	hyperl	1		hyperl	district hospital	s937399249	10609	A	100	Taipei	0	0.0029	0.0024	0.0045	0.0036	0.0015	0.0019	0.0012	0.0025	0.0003	0.0001	0.0013	0.0012	0.0008	0.0003	0.0007	0.001	0.0019	0.0022	0.0008	0	0.0002	0.0011	0	0	0.0003	-1.29	-1.65	-1.17	-0.39	1.31	1.75	-0.48	-1.7	-1.38	0.41	-1.78	-1.6	-0.86
22424	hyperl	1		hyperl	district hospital	s937399263	10609	A	100	Kao-Pin	0	0.0011	0.0008	0.001	0.0005	0.0005	0.0005	0.0004	0.0001	0.0005	0.0005	0.0004	0.0003	0.0005	0.0005	0.0003	0.0003	0.0004	0.0002	0.0004	0.0003	0.0003	0.0002	0.0002	0.0003	0.0003	-0.31	0	-1.25	-1.13	0	-1.53	0.25	-0.56	-0.94	-1.74	-1.6	-0.28	-0.34
22425	hyperl	1		hyperl	district hospital	s937399340	10609	A	100	North	0	0.0037	0.0018	0.002	0.0077	0.0029	0.0009	0.0019	0.0007	0.0025	0.0011	0.0022	0.0043	0.0016	0.0043	0.0023	0.0023	0.0042	0.0002	0.0022	0.0001	0.0006	0.0002	0.0001	0.0016	0.0003	-0.54	0.93	-0.18	-0.24	1.33	-1.33	-0.06	-1.27	-1.01	-1.21	-1.28	-0.18	-0.98
22426	hyperl	1		hyperl	district hospital	s937399376	10609	A	100	Central	0	0.0015	0.0077	0.0025	0.0005	0.0025	0.0021	0.0026	0.0026	0.0017	0.0006	0.0023	0.001	0.0002	0.0004	0.0008	0.0005	0.0004	0.0006	0.0019	0.0002	0.0005	0.0004	0.001	0.0005	0.0003	-1.29	-1.51	-0.94	-1.33	-1.83	-1.2	1.24	-1.2	-0.55	-0.62	0.43	-0.33	-0.73
22427	hyperl	1		hyperl	district hospital	s937399377	10609	A	100	Central	0	0.0061	0.0071	0.0111	0.0133	0.0063	0.0056	0.0054	0.0025	0.0019	0.0108	0.0051	0.0012	0.0002	0	0.0071	0.0002	0	0	0.0004	0.0014	0	0	0.0009	0	0.0003	-2.19	-2.13	0.61	-1.43	-1.36	-1.2	-0.88	-0.4	-0.87	-1.07	-0.24	-0.64	-0.39
22428	hyperl	1		hyperl	district hospital	s937399381	10609	A	100	Central	0	0.0008	0.0009	0.0011	0.0006	0.0004	0.0015	0.0017	0.0001	0.0003	0.0005	0.0009	0.0007	0.0009	0.0006	0.0003	0.0006	0.0003	0.0007	0.0004	0.0007	0.0005	0.0006	0.0009	0.0005	0.0003	0.29	-0.51	-1.19	-0.28	-1.04	0	-0.67	0.7	-0.3	0.03	1.27	-0.4	-1.13
22429	hyperl	1		hyperl	district hospital	s937399382	10609	A	100	Central	0	0.0015	0.0007	0.0022	0.0012	0.001	0.0005	0.0011	0.0013	0.0008	0.0012	0.0035	0.0015	0.0012	0.0012	0.001	0.0005	0.0006	0.0012	0.0009	0.0004	0.0008	0.0008	0.0008	0.0005	0.0003	-0.23	-0.21	-0.65	-1.39	-1.13	0	-0.66	-1.48	-0.65	-0.69	-0.92	-1.73	-2.29
22430	hyperl	1		hyperl	district hospital	s937399398	10609	A	100	Central	0	0.0027	0.0014	0.0021	0.0017	0.0014	0.0015	0.001	0.0021	0.0027	0.0027	0.0009	0.0028	0.0019	0.001	0.0027	0.0019	0.0015	0.0016	0.0011	0.0004	0.0029	0.0007	0.0004	0.0002	0.0003	-0.02	-1.25	1.17	0.04	-0.48	-0.37	-1.01	-1.98	1.26	-1.02	-1.28	-1.66	-1.38
22431	hyperl	1		hyperl	district hospital	s937399402	10609	A	100	South	0	0.0001	0.001	0.0008	0.0013	0.001	0.0007	0.0009	0.0005	0.0006	0.0006	0.0008	0.001	0.0009	0.0005	0.001	0.0006	0.0007	0.0003	0.0004	0.0003	0.0003	0.0005	0.0003	0.0003	0.0003	0.5	-1.59	0.85	-0.95	-0.27	-1.95	-1.4	-1.87	-1.85	-0.58	-1.55	-1.44	-1.17
22432	hyperl	1		hyperl	district hospital	s937399434	10609	A	100	Taipei	0	0.0034	0.0055	0.0077	0.004	0.0015	0.0022	0.0023	0.0018	0.002	0.001	0.0027	0.0011	0.0021	0.0018	0.0013	0.0015	0.0007	0.0001	0.0002	0.0002	0.0006	0.0005	0.0003	0.0002	0.0002	-0.65	-0.89	-1.19	-0.64	-1.69	-2.56	-2.12	-1.96	-1.03	-1.13	-1.79	-2.1	-2.43
22433	hyperl	1		hyperl	district hospital	s937399435	10609	A	100	Kao-Pin	0	0	0	0	0	0.0014	0	0.0012	0	0.0006	0	0.0004	0.0007	0	0.0003	0	0	0.0004	0	0.0024	0.0005	0	0	0	0	0.0002	-0.62	-0.1	-0.62	-0.62	0.03	-0.63	3.74	0.16	-0.73	-0.7	-0.74	-0.7	-0.21
22434	hyperl	1		hyperl	district hospital	s937399204	10609	A	100	Taipei	0	0.0009	0.0023	0.0022	0.0006	0.0006	0.0007	0.0004	0.0003	0.0011	0.0002	0.002	0.0014	0.0009	0.0009	0.0015	0.0006	0.0008	0.0007	0.0021	0	0.0002	0.0001	0.0003	0.0001	0.0002	-0.26	-0.32	1.04	-0.58	-0.17	-0.4	2.06	-1.42	-1.19	-1.34	-1.24	-1.44	-1.07
22435	hyperl	1		hyperl	district hospital	s937399208	10609	A	100	North	0	0.0023	0.0023	0.004	0.0021	0.0011	0.0002	0.0002	0.0006	0.0005	0.0002	0.0041	0.0015	0.0004	0.0007	0.0014	0.0006	0.0004	0.0022	0	0.0012	0.0007	0	0.0004	0.0009	0.0002	-1.16	-0.7	0.1	-0.54	-0.67	1.44	-1	0.13	-0.35	-0.94	-0.76	0.14	-0.73
22436	hyperl	1		hyperl	district hospital	s937399212	10609	A	100	South	0	0.001	0.0021	0.0014	0.0032	0.0022	0.0011	0.0015	0.0008	0.0011	0.0015	0.0014	0.0015	0.0009	0.001	0.0009	0.0002	0.0004	0.0004	0.0009	0.0007	0.0001	0.0001	0.0002	0	0.0002	-1.09	-1.04	-1.14	-2.96	-2.19	-2.29	-0.24	-0.89	-3.04	-3.07	-2.15	-2.49	-1.32
22437	hyperl	1		hyperl	district hospital	s937399214	10609	A	100	South	0	0.0021	0.0035	0.0078	0.0075	0.0014	0.0022	0.0003	0.0014	0	0.0003	0.0013	0.0009	0	0.001	0.0008	0.0008	0.0026	0.0004	0.0004	0.0006	0.0001	0.0004	0.0003	0.0003	0.0002	-1.63	-0.84	-1.06	-0.56	2.17	-0.63	-0.55	-0.32	-1.05	-0.58	-0.85	-0.74	-0.93
22438	hyperl	1		hyperl	district hospital	s937399223	10609	A	100	Central	0	0	0.0015	0	0	0	0	0	0	0	0.0003	0	0.0003	0	0	0	0.0016	0.0005	0.0005	0.0002	0.0002	0.0002	0.0002	0.0019	0	0.0002	-0.56	-0.88	-0.56	7.49	1.1	0.95	-0.21	-0.27	-0.32	-0.4	4.06	-0.92	-0.48
22439	hyperl	1		hyperl	district hospital	s937399227	10609	A	100	Central	0	0.0025	0.0006	0.0011	0.0004	0.0006	0.0001	0.0014	0.0018	0.0005	0.0005	0.0008	0.0001	0.0003	0.0001	0.0004	0	0	0	0	0.0001	0	0	0	0	0.0002	-0.96	-1.25	-0.54	-1.36	-1.33	-1.33	-1.75	-1.06	-1.37	-1.13	-1.02	-0.87	1.3
22440	hyperl	1		hyperl	district hospital	s937399232	10609	A	100	Central	0	0.0012	0.001	0.0018	0.0011	0.0012	0.0013	0.001	0.0008	0.0009	0.0011	0.0013	0.001	0.0009	0.0011	0.0013	0.001	0.0004	0.0004	0.0003	0.0004	0.0004	0.0005	0.0004	0.0004	0.0002	-0.99	-0.07	0.88	-0.49	-3.26	-3.05	-3.43	-2.68	-2.6	-1.85	-2.26	-2.07	-3.03
22441	hyperl	1		hyperl	district hospital	s937399233	10609	A	100	Central	0	0.002	0.0014	0.0024	0.0004	0.0006	0.0009	0.0015	0.0007	0.0005	0.0011	0.0014	0.0008	0.0004	0.0009	0.0005	0.0012	0.0003	0.0002	0.0004	0.0001	0	0.0003	0.0003	0	0.0002	-1.32	-0.2	-0.92	0.95	-1.24	-1.44	-0.93	-1.56	-1.72	-0.87	-0.73	-1.45	-0.62
22442	hyperl	1		hyperl	district hospital	s937399258	10609	A	100	Central	0	0.0006	0.0015	0.001	0.0008	0.0005	0.0006	0.0007	0.0007	0.0006	0.0005	0.001	0.0006	0.0007	0.0008	0.0006	0.0004	0.0008	0.0002	0.0005	0.0002	0.0001	0.0004	0.0003	0.0002	0.0002	-0.24	0.18	-0.67	-1.69	0.93	-2.26	-0.6	-1.71	-1.95	-0.52	-0.98	-1.29	-1.17
22443	hyperl	1		hyperl	district hospital	s937399259	10609	A	100	South	0	0.0014	0.0016	0.0016	0.0011	0.0013	0.0009	0.0004	0	0.0003	0.0001	0.0002	0.0002	0.0002	0.0016	0	0.0002	0.0016	0.0001	0.0016	0.0003	0.0002	0	0.0001	0.0002	0.0002	-2.7	3.19	-1.59	-0.83	2.39	-0.67	1.88	-0.3	-0.49	-0.76	-0.61	-0.44	-0.44
22444	hyperl	1		hyperl	district hospital	s937399267	10609	A	100	Central	0	0.0052	0.0019	0.0012	0.0014	0.0023	0.0014	0.0018	0.0013	0.0012	0.0008	0.0032	0.0012	0.0018	0.0003	0.0009	0.0011	0.0005	0.0003	0.0004	0.0003	0.0006	0.0001	0.0008	0.0005	0.0002	-0.12	-1.69	-0.76	-0.47	-1.25	-1.41	-1.18	-1.2	-0.6	-1.26	-0.17	-0.46	-1.09
22445	hyperl	1		hyperl	district hospital	s937399279	10609	A	100	North	0	0.004	0.003	0.0032	0.0038	0.0032	0.0015	0.0029	0.0023	0.0017	0.0019	0.0024	0.0017	0.0023	0.0014	0.0019	0.0014	0.0002	0.0005	0.0009	0.001	0.0006	0.0008	0.0009	0.0001	0.0002	-0.52	-1.72	-0.7	-1.31	-2.66	-2.2	-1.58	-1.15	-1.81	-1.18	-0.82	-2.33	-1.97
22446	hyperl	1		hyperl	district hospital	s937399292	10609	A	100	North	0	0.0012	0.0008	0.0011	0.001	0.0009	0.0006	0.001	0.0006	0.0006	0.0005	0.0008	0.0004	0.0006	0.0006	0.0004	0.0005	0.002	0.0003	0.0008	0.0003	0.0001	0.0001	0.0003	0.0003	0.0002	-0.86	-0.74	-1.76	-0.9	4.77	-1.06	0.27	-0.92	-1.31	-1.23	-0.68	-0.62	-0.88
22447	hyperl	1		hyperl	district hospital	s937399317	10609	A	100	North	0	0.0015	0.0018	0.0022	0.0013	0.0023	0.0012	0.0007	0.0005	0.0006	0.0004	0.0007	0.0007	0.0003	0.0003	0.0004	0.0003	0.0001	0.0001	0.0002	0.0001	0	0.0002	0.0005	0.0001	0.0002	-2.15	-2.01	-1.5	-1.64	-2.54	-2.69	-1.79	-2.4	-2.96	-0.85	1.83	-1.13	-0.13
22448	hyperl	1		hyperl	district hospital	s937399323	10609	A	100	North	0	0.0008	0.0012	0.0017	0.0007	0.0014	0.0021	0	0.0013	0.0001	0.0005	0.0003	0.001	0.0003	0.0002	0.0002	0	0	0.0003	0.0002	0.0002	0	0.0001	0	0.0001	0.0002	-0.85	-0.96	-0.89	-1.1	-1.1	-0.38	-0.39	-0.58	-1.28	-0.87	-1.26	-0.77	0.69
22449	hyperl	1		hyperl	district hospital	s937399324	10609	A	100	East	0	0.0019	0.0015	0.0047	0.0024	0.0028	0.0013	0.0011	0.0002	0.0004	0.0001	0.0008	0.0009	0.0011	0.0008	0.0011	0.0003	0.0009	0.0001	0.0003	0.0001	0.0003	0.0001	0.0003	0	0.0001	-0.53	-0.84	-0.52	-1.8	-0.02	-1.63	-0.88	-1.39	-0.79	-1.37	-0.88	-1.65	-1.13
22450	hyperl	1		hyperl	district hospital	s937399336	10609	A	100	East	0	0.0016	0.0027	0.0057	0.0028	0.0024	0.0023	0.0016	0.0014	0.0017	0.0016	0.0026	0.001	0.0012	0.0012	0.0014	0.0002	0.0004	0.0004	0.0004	0.0005	0.0005	0.0003	0.0003	0.0003	0.0001	-1.26	-1.35	-1.27	-3.53	-2.68	-2.33	-2.23	-1.73	-1.62	-1.87	-1.98	-2.26	-3.17
22451	hyperl	1		hyperl	district hospital	s937399348	10609	A	100	Central	0	0.0007	0.0024	0.0014	0.0012	0.0009	0.0006	0.0012	0.0012	0.0003	0.0007	0.0004	0.0006	0.0003	0.0005	0.0008	0.001	0.0011	0.0009	0.0005	0.0003	0.0001	0.0004	0.0002	0.0001	0.0001	-1.46	-1.25	0.08	0.93	1.39	0.64	-0.97	-1.43	-2.33	-0.93	-1.81	-2.3	-2.35
22452	hyperl	1		hyperl	district hospital	s937399349	10609	A	100	Central	0	0	0.0007	0.0005	0.0004	0	0.0064	0	0	0.0044	0.0003	0.0029	0.0013	0.0005	0	0.0034	0.0011	0.0002	0.0002	0	0	0	0.0016	0.0022	0.0009	0.0001	-0.44	-0.71	0.89	-0.22	-0.6	-0.76	-0.78	-0.78	-0.98	0.75	1.44	0.03	-0.87
22453	hyperl	1		hyperl	district hospital	s937399356	10609	A	100	Central	0	0.0008	0.0012	0.0021	0.0008	0.0011	0.0003	0.0006	0.0005	0.0006	0.001	0.0005	0.001	0.0006	0.0007	0.0005	0.0006	0.0006	0.0002	0.0002	0.0001	0.0002	0.0002	0.0004	0.0002	0.0001	-0.62	-0.38	-0.86	-0.3	-0.26	-1.86	-2.01	-2.34	-1.69	-1.79	-0.32	-1.82	-2.48
22454	hyperl	1		hyperl	district hospital	s937399370	10609	A	100	Kao-Pin	0	0	0	0	0.0035	0.0047	0.001	0.0045	0.0017	0	0.0015	0.0024	0.003	0.0009	0.0012	0.0029	0.0009	0.0016	0.0014	0.0004	0.0002	0.0007	0.0009	0.0004	0	0.0001	-0.6	-0.46	0.5	-0.85	-0.29	-0.3	-1.25	-1.36	-0.77	-0.68	-1.32	-1.67	-1.49
22455	hyperl	1		hyperl	district hospital	s937399371	10609	A	100	Kao-Pin	0	0.0118	0.0034	0.0026	0.002	0.0026	0.0023	0.0044	0.004	0.0028	0.0016	0.0017	0.0046	0.0017	0.0005	0.0008	0.0007	0.0007	0.0001	0.0017	0.0003	0.0003	0.0003	0.0005	0.0002	0.0001	-1.23	-2.18	-1.73	-1.75	-1.71	-2.13	-0.29	-1.45	-1.25	-1.13	-0.75	-1.29	-1.28
22456	hyperl	1		hyperl	district hospital	s937399375	10609	A	100	South	0	0.0019	0.0018	0.0029	0.0026	0.0022	0.0004	0.0004	0.0005	0.0014	0.0003	0.0012	0.001	0.0007	0.0014	0.0013	0.001	0.0007	0.0004	0.0007	0.0004	0.0002	0.0002	0.0001	0.0001	0.0001	-1.28	0.2	0.1	-0.23	-0.57	-1.19	-0.39	-1.15	-1.83	-2	-2.91	-2.68	-2.6
22457	hyperl	1		hyperl	district hospital	s937399412	10609	A	100	South	0	0.002	0.0031	0.0053	0.001	0.0056	0.0038	0.0012	0.002	0.0027	0.0011	0.0012	0.0011	0.0005	0.0011	0.0004	0.0009	0.0003	0.0006	0.0009	0.0008	0.001	0.0011	0.0008	0.0002	0.0001	-1.33	-0.87	-1.33	-0.84	-1.9	-1.12	-0.38	-0.58	0.08	0.89	-0.08	-1.63	-1.9
22458	hyperl	1		hyperl	district hospital	s937399413	10609	A	100	North	0	0.001	0.001	0.001	0.0009	0.0006	0.0004	0.0006	0.0005	0.0004	0.0006	0.001	0.0004	0.0004	0.0004	0.0009	0.0004	0.0003	0.0004	0.0005	0.0001	0.0003	0.0003	0.0002	0.0001	0.0001	-1.85	-1.54	1.5	-0.84	-1.17	-0.6	-0.13	-1.88	-0.8	-0.82	-1.3	-1.83	-1.66
22459	hyperl	1		hyperl	district hospital	s937399420	10609	A	100	North	0	0.0068	0.0088	0.0077	0.0005	0.0078	0.012	0.0033	0.0076	0.0025	0.0025	0.0004	0.0028	0.0017	0.0061	0.0045	0.0005	0.0013	0.0015	0.0003	0	0.0015	0.0004	0.0012	0.0007	0.0001	-1.05	0.37	-0.02	-1.14	-1.05	-0.88	-1.29	-1.54	-0.35	-1	-0.38	-0.86	-1.23
22460	hyperl	1		hyperl	district hospital	s937399429	10609	A	100	North	0	0.002	0.0028	0.0022	0.0021	0.0022	0.0012	0.0016	0.0016	0.0017	0.0025	0.0012	0.0013	0.0017	0.0013	0.0009	0.0011	0.0007	0.0006	0.0005	0	0.0002	0.0001	0	0.0001	0.0001	-0.4	-1.38	-2.17	-1.32	-2.03	-2.35	-2.68	-3.55	-2.55	-2.9	-3.61	-2.71	-2.6
22461	hyperl	1		hyperl	district hospital	s937399433	10609	A	100	Central	0	0.0022	0.0008	0.0011	0.0009	0.0001	0.0001	0.0004	0.0017	0.0002	0.0011	0.001	0.0011	0.0003	0.0008	0.0002	0.0003	0.0006	0	0.0007	0.0001	0	0	0.0004	0.0001	0.0001	-1.04	0.13	-1.02	-0.69	-0.02	-1.24	0.11	-1.13	-1.34	-1.55	-0.07	-0.74	-0.62
22462	hyperl	1		hyperl	district hospital	s937399479	10609	A	100	Central	0	0.0001	0	0	0.0005	0.0004	0.0021	0.0028	0.0006	0.0006	0	0.0005	0	0	0	0.0017	0.0039	0.0021	0	0.0011	0.001	0.0001	0.0001	0.0007	0.0016	0.0001	-1.24	-1.24	1.71	4.16	1.19	-1.31	0.09	0.16	-0.95	-0.95	-0.22	0.84	-0.97
22463	hyperl	1		hyperl	district hospital	s937399480	10609	A	100	Central	0	0.0032	0.001	0.0017	0.0011	0.001	0.0009	0.0008	0.0009	0.0001	0.0005	0.0003	0.0004	0.0003	0.0006	0.0003	0.0001	0.0002	0.0001	0.0008	0.0001	0.0001	0.0002	0.0001	0.0005	0.0001	-1.7	-0.56	-1.76	-2.42	-1.53	-1.69	1.66	-0.96	-0.92	-0.54	-0.93	0.98	-0.73
22464	hyperl	1		hyperl	district hospital	s937399481	10609	A	100	Central	0	0.0003	0.0008	0.0023	0.0008	0	0.0005	0.0006	0.0021	0.0011	0.0001	0.0008	0.0002	0	0.0006	0.0001	0.0003	0.0001	0.0001	0.0012	0.0001	0.0003	0.0002	0.0006	0	0.0001	-1.09	-0.24	-0.99	-0.48	-0.83	-0.91	1.23	-0.86	-0.19	-0.31	0.69	-0.82	-0.53
22465	hyperl	1		hyperl	district hospital	s937399482	10609	A	100	Taipei	0	0.0042	0.0024	0.0026	0.0019	0.0022	0.0022	0.0009	0.0013	0.0011	0.0006	0.0009	0.0004	0.0007	0.0006	0.0008	0.0007	0.0002	0.0005	0.0001	0.0003	0.0003	0.0006	0.0001	0.0002	0.0001	-2.13	-2.35	-1.36	-1.4	-2.56	-1.06	-2.23	-1.35	-1.09	0.39	-1.63	-1.09	-1.57
22466	hyperl	1		hyperl	district hospital	s937399483	10609	A	100	Taipei	0	0.0039	0.0031	0.0022	0.0051	0.0017	0.0037	0.0011	0.0021	0.0011	0.0013	0.0045	0.0014	0.0025	0.0018	0.0043	0.0021	0.0021	0.0009	0.0003	0.0006	0.0001	0.0003	0.001	0.0011	0.0001	-0.06	-0.42	1.1	-0.26	-0.14	-1.03	-1.45	-1.2	-1.57	-1.32	-0.77	-0.47	-1.79
22467	hyperl	1		hyperl	district hospital	s937399501	10609	A	100	South	0	0.0022	0.0036	0.004	0.0028	0.0033	0.0025	0.0026	0.0016	0.0019	0.0012	0.0033	0.0016	0.001	0.001	0.002	0.0004	0.0013	0.0011	0.0009	0.0003	0.0004	0.0002	0.0002	0.0003	0.0001	-1.94	-2.09	-0.32	-2.17	-0.71	-0.8	-0.9	-1.56	-1.3	-1.48	-1.76	-1.39	-1.75
22468	hyperl	1		hyperl	district hospital	s937399502	10609	A	100	North	0	0.0024	0.0028	0.0041	0.0023	0.0014	0.0022	0.0013	0.0006	0.0004	0.0016	0.0003	0.0015	0.0012	0.0005	0.0004	0.001	0.0003	0.0002	0.0007	0.0001	0.0007	0.0002	0.0003	0.0005	0.0001	-0.67	-1.37	-1.41	-0.22	-1.14	-1.25	-0.13	-1.13	0.03	-0.96	-0.66	-0.25	-1.08
22469	hyperl	1		hyperl	district hospital	s937399503	10609	A	100	East	0	0.0023	0.0003	0.0026	0	0.0009	0.006	0.0056	0.0048	0.0037	0	0	0.0003	0.0002	0	0.0014	0	0	0	0	0.0002	0.0004	0	0	0	0	-1.41	-1.57	-0.5	-1.68	-1.78	-2.64	-2.01	-1.07	-0.15	-0.67	-0.67	-0.72	-0.65
22470	hyperl	1		hyperl	district hospital	s937399504	10609	A	100	Central	0	0	0	0	0	0	0	0	0	0	0	0	0	0.0052	0	0.0078	0	0	0.0007	0	0	0	0	0	0	0	13.53	-0.56	5.48	-0.56	-0.56	-0.19	-0.56	-0.56	-0.56	-0.56	-0.56	-0.56	-0.7
22471	hyperl	1		hyperl	district hospital	s937399505	10609	A	100	Central	0	0	0	0	0	0	0	0	0	0	0	0	0	0.0052	0	0.0078	0	0	0.0007	0	0	0	0	0	0	0	13.53	-0.56	5.48	-0.56	-0.56	-0.19	-0.56	-0.56	-0.56	-0.56	-0.56	-0.56	-0.7
22472	hyperl	1		hyperl	district hospital	s937399506	10609	A	100	Central	0	0.0042	0.0053	0.0063	0.0048	0.0039	0.0036	0.0032	0.0021	0.0011	0.0017	0.0008	0.0019	0.0011	0.0013	0.0013	0.0002	0.0001	0.0012	0.0002	0.0002	0	0	0.0001	0	0	-2.71	-2.32	-2.08	-3.28	-3.12	-0.54	-1.7	-1.51	-1.76	-1.74	-1.4	-1.82	-1.65
22473	hyperl	1		hyperl	district hospital	s937399507	10609	A	100	Central	0	0.0043	0.0024	0.0039	0.0044	0.0053	0.0031	0.002	0.0015	0.0014	0.0026	0.0033	0.0003	0.0012	0.0007	0.0008	0.0005	0.0002	0.0003	0.0002	0.0001	0	0	0.0002	0	0	-1.56	-1.98	-1.94	-2.02	-2.1	-1.79	-1.79	-1.8	-1.77	-1.86	-1.03	-1.75	-2.37
22474	hyperl	1		hyperl	district hospital	s937399206	10609	A	100	Central	0	0	0.0017	0.0054	0	0.0016	0.0004	0.0002	0.0005	0.0012	0.0031	0	0.003	0.0006	0	0.002	0	0	0	0.0011	0	0	0	0	0	0	-0.44	-0.83	0.4	-0.75	-0.82	-0.77	0.17	-0.72	-0.72	-0.72	-0.62	-0.82	-0.61
22475	hyperl	1		hyperl	district hospital	s937399207	10609	A	100	Kao-Pin	0	0	0	0	0	0	0	0	0	0	0	0	0	0	0.2069	0	0	0	0	0	0	0	0	0	0	0	0	13.53	-0.56	-0.56	-0.56	-0.56	-0.56	-0.56	-0.56	-0.56	-0.56	-0.56	-0.56
22476	hyperl	1		hyperl	district hospital	s937399210	10609	A	100	Kao-Pin	0	0	0	0	0	0	0	0	0	0.0021	0	0	0	0	0	0	0.0004	0	0	0	0	0	0	0	0	0	-0.56	-0.56	-0.56	0.66	-0.56	-0.56	-0.56	-0.56	-0.97	-0.56	-0.56	-0.56	-0.56
22477	hyperl	1		hyperl	district hospital	s937399211	10609	A	100	Kao-Pin	0	0	0	0	0	0	0	0	0.25	0	0	0	0	0	0	0	0	0	0	0	0.0341	0	0	0	0	0	-0.56	-0.56	-0.56	-0.56	-0.56	-0.56	-0.56	0.63	-0.56	-0.56	-0.56	-0.56	-0.56
22478	hyperl	1		hyperl	district hospital	s937399215	10609	A	100	Kao-Pin	0	0.0017	0.0038	0.0027	0.003	0.003	0.0027	0.0034	0.0022	0.0022	0.0023	0.0016	0.0014	0.0021	0.0023	0.0024	0.0009	0.0008	0.001	0.0011	0.0004	0.0006	0.0004	0.0001	0	0	-0.73	-0.57	-0.03	-3.52	-3.29	-2.43	-2.08	-3.8	-2.66	-2.79	-3.46	-3.46	-3.69
22479	hyperl	1		hyperl	district hospital	s937399220	10609	A	100	Kao-Pin	0	0.001	0	0	0.0025	0.0007	0.0018	0	0.0015	0	0	0	0	0.0006	0	0	0	0	0	0	0	0.0005	0	0	0	0	-0.03	-0.7	-0.7	-0.9	-0.73	-0.73	-0.56	-0.88	3.58	-0.56	-0.56	-0.56	-0.78
22480	hyperl	1		hyperl	district hospital	s937399226	10609	A	100	Kao-Pin	0	0.0014	0.0018	0.002	0.0032	0.0005	0.0013	0.0015	0.0014	0.0001	0.0013	0.0004	0.0006	0.0008	0.0012	0.0001	0.0005	0	0	0	0.0002	0.0001	0	0.0003	0.0002	0	-0.71	-0.06	-1.43	-0.76	-1.5	-1.6	-1.41	-0.7	-0.87	-1.43	-0.1	-0.46	-1.13
22481	hyperl	1		hyperl	district hospital	s937399229	10609	A	100	Kao-Pin	0	0	0.002	0.003	0.0018	0	0	0	0.0005	0	0.0069	0.003	0	0	0	0	0.0003	0	0.001	0	0	0	0	0.0004	0	0	-0.93	-1.03	-0.96	-0.57	-0.78	0.09	-0.76	-0.78	-0.77	-1.33	0.09	-0.56	-0.56
22482	hyperl	1		hyperl	district hospital	s937399246	10609	A	100	Kao-Pin	0	0	0.0031	0	0	0	0.0006	0	0	0	0	0	0	0	0	0.0016	0.0003	0	0	0.0001	0	0	0.0001	0.0003	0	0	-0.56	-0.97	7.49	0.39	-0.64	-0.74	-0.24	-0.66	-0.66	-0.26	0.46	-0.68	-0.68
22483	hyperl	1		hyperl	district hospital	s937399247	10609	A	100	Kao-Pin	0	0	0	0	0.0041	0.0007	0	0	0.0055	0.0014	0	0.0044	0.0005	0	0	0.0003	0.0025	0.0023	0	0	0	0	0	0	0	0	-0.67	-0.67	-0.52	0.56	0.6	-0.77	-0.77	-0.99	-0.85	-0.82	-1.2	-1.15	-1.15
22484	hyperl	1		hyperl	district hospital	s937399253	10609	A	100	Kao-Pin	0	0.0005	0.0004	0.0007	0.0014	0.0009	0.0011	0.0002	0.0001	0.0007	0.0011	0.0009	0.0013	0.0009	0.0004	0.0001	0.0001	0.0002	0.0004	0.0006	0.0001	0.0003	0.0002	0.0002	0.0002	0	0.35	-1.06	-1.84	-1.98	-1.49	-0.63	0.27	-1.66	-1.06	-1.46	-1.21	-1.08	-1.81
22485	hyperl	1		hyperl	district hospital	s937399256	10609	A	100	Kao-Pin	0	0.0008	0.0017	0.0062	0.0014	0.0013	0.0011	0.0017	0.001	0.001	0.0012	0.003	0.0008	0.0006	0.001	0.0005	0.0006	0.0003	0.0009	0.0004	0.0001	0.0001	0	0.0004	0	0	-0.97	-0.65	-1.38	-1.19	-1.6	-0.3	-1.17	-1.6	-1.46	-1.53	-0.7	-1.69	-1.54
22486	hyperl	1		hyperl	district hospital	s937399257	10609	A	100	Kao-Pin	0	0	0	0	0	0.017	0	0	0	0	0	0	0	0.0094	0.0013	0	0	0	0.008	0	0.004	0	0	0	0	0	2.49	-0.24	-0.59	-0.59	-0.87	3.59	-0.61	0.85	-0.6	-0.6	-0.6	-0.6	-0.77
22487	hyperl	1		hyperl	district hospital	s937399265	10609	A	100	Kao-Pin	0	0	0	0	0	0	0	0	0	0	0	0.0012	0	0	0	0.0014	0	0	0	0	0	0	0	0.0117	0	0	-0.56	-0.56	4.63	-0.56	-0.56	-0.56	-0.56	-0.56	-0.56	-0.56	9.9	-0.56	-0.56
22488	hyperl	1		hyperl	district hospital	s937399271	10609	A	100	Kao-Pin	0	0	0	0	0	0	0	0	0	0	0	0	0	0	0	0	0	0	0	0	0	0	0	0	0	0	0	0	0	0	0	0	0	0	0	0	0	0	0
22489	hyperl	1		hyperl	district hospital	s937399273	10609	A	100	Kao-Pin	0	0.0004	0.0004	0.0013	0.0012	0.0033	0.0004	0.0024	0.0013	0.0007	0.0007	0	0.0011	0.0006	0.0056	0	0.0018	0.0003	0.0006	0.0015	0.0002	0.003	0.0024	0.0009	0	0	-0.56	3.57	-0.97	0.21	-0.71	-0.43	0.17	-0.69	1.2	0.68	-0.31	-0.89	-0.86
22490	hyperl	1		hyperl	district hospital	s937399283	10609	A	100	Kao-Pin	0	0	0	0	0	0	0	0.0005	0.0069	0	0.0004	0.0014	0	0.0009	0	0.0055	0	0	0	0	0	0.0003	0	0	0	0	0.1	-0.62	2.64	-0.6	-0.6	-0.6	-0.61	-0.76	-0.33	-0.61	-0.62	-0.56	-0.6
22491	hyperl	1		hyperl	district hospital	s937399284	10609	A	100	Kao-Pin	0	0.0062	0.0142	0.0019	0.0004	0.001	0	0.0004	0	0.001	0	0.0057	0.001	0	0.0061	0	0.0005	0.0002	0	0	0	0	0.0004	0.0023	0.0079	0	-0.95	1.5	-0.67	-0.38	-0.53	-0.61	-0.62	-0.61	-0.64	-0.39	0.73	4.3	-0.68
22492	hyperl	1		hyperl	district hospital	s937399285	10609	A	100	South	0	0.002	0.0006	0.0076	0.0042	0	0.0004	0.0003	0.0071	0.0111	0.0054	0.0014	0.0032	0	0.0039	0	0.0005	0.0003	0.0006	0.0003	0	0.0003	0.0014	0.0012	0.0022	0	-1.16	0.14	-1.21	-0.91	-0.97	-0.87	-0.98	-1.36	-1.07	0.05	0.18	1.09	-0.85
22493	hyperl	1		hyperl	district hospital	s937399286	10609	A	100	South	0	0.0001	0.0005	0.0005	0.0023	0.0004	0.0042	0	0	0.0004	0.0002	0.0003	0.0003	0.0014	0.0012	0.0003	0.0003	0.0012	0.0001	0.0004	0	0	0.0011	0.0001	0	0	0.62	0.32	-0.59	-0.65	0.52	-1.07	-0.2	-1.23	-1.32	1.39	-0.87	-1.02	-1.15
22494	hyperl	1		hyperl	district hospital	s937399300	10609	A	100	South	0	0	0.0034	0	0.0039	0	0	0.0009	0.0185	0	0	0	0	0	0	0.004	0.002	0	0	0	0	0	0	0	0	0	-0.58	-0.62	0.57	-0.08	-0.64	-0.64	-0.65	-1.04	-0.85	-0.85	-0.85	-0.85	-0.85
22495	hyperl	1		hyperl	district hospital	s937399301	10609	A	100	South	0	0.007	0	0	0	0	0.0008	0	0.0009	0.0004	0	0.0006	0.0001	0	0.0002	0	0	0	0	0.0003	0	0	0	0	0	0	-0.95	-0.09	-0.68	-0.68	-0.68	-0.81	0.43	-0.91	-0.69	-0.62	-0.85	-0.62	-0.56
22496	hyperl	1		hyperl	district hospital	s937399302	10609	A	100	North	0	0.0037	0.0021	0.0039	0.0021	0.0029	0.0037	0.0025	0.0018	0.005	0.0012	0.0023	0.0029	0.0015	0.002	0.0038	0.0012	0.0012	0.0003	0.0018	0.0011	0.0015	0.0005	0.0011	0.001	0	-0.97	-0.5	0.88	-1.05	-1.04	-1.62	-0.26	-0.74	-0.46	-1.34	-0.65	-0.68	-1.73
22497	hyperl	1		hyperl	district hospital	s937399303	10609	A	100	North	0	0.0019	0.0019	0.006	0.0018	0.0019	0.0014	0.0012	0.0005	0.0014	0.0004	0.0012	0.0009	0.0024	0.0009	0.0008	0.0001	0.0005	0.0004	0.0006	0.0007	0.0005	0	0.0001	0.0003	0	0.65	-0.73	-0.99	-1.85	-0.93	-0.95	-0.48	-0.25	-0.7	-1.66	-1.54	-0.87	-1.87
22498	hyperl	1		hyperl	district hospital	s937399312	10609	A	100	South	0	0	0.0033	0.0008	0.001	0	0.0059	0.0042	0.0011	0.0003	0	0.0018	0.0003	0.0006	0	0.0008	0.0017	0	0	0	0	0	0	0	0.0043	0	-0.58	-1.1	-0.4	0.27	-0.97	-1.4	-1.03	-0.86	-0.79	-0.77	-1.01	6.32	-0.66
22499	hyperl	1		hyperl	district hospital	s937399313	10609	A	100	South	0	0	0.0043	0	0	0	0	0	0	0	0	0	0	0	0	0	0	0	0	0	0	0	0	0	0	0	-0.56	-1.13	0	0	0	0	0	0	0	0	0	0	0
22500	hyperl	1		hyperl	district hospital	s937399315	10609	A	100	South	0	0.0008	0.0003	0.0003	0.0022	0.0011	0.0005	0	0.0002	0	0.0008	0	0.001	0.0016	0.0003	0.0001	0	0.0021	0	0	0.0001	0	0	0	0	0	1.65	-0.55	-0.83	-1.19	2.63	-0.75	-0.73	-0.59	-0.74	-0.81	-0.77	-0.89	-0.79
22501	hyperl	1		hyperl	district hospital	s937399316	10609	A	100	South	0	0.0023	0.0018	0.0036	0.0025	0.0029	0.0024	0.0023	0.0015	0.0013	0.0012	0.0016	0.0017	0.0019	0.0016	0.0015	0.0013	0.001	0.0002	0.0005	0.0004	0.0001	0	0.0001	0.0002	0	-0.42	-1.03	-1.7	-2.26	-3.14	-5.29	-3.29	-3.82	-4.58	-4.58	-4.12	-3.07	-3.42
22502	hyperl	1		hyperl	district hospital	s937399325	10609	A	100	South	0	0.0005	0.0013	0.001	0.0003	0.0009	0.0008	0.0017	0.0007	0.0009	0.0006	0.0006	0.0012	0.0005	0.0006	0.0006	0.0001	0.0001	0	0	0.0006	0.0002	0	0.0002	0.0002	0	-0.82	-0.68	-0.56	-1.85	-2.05	-2.15	-2.45	0.47	-1.16	-1.8	-0.7	-0.68	-1.52
22503	hyperl	1		hyperl	district hospital	s937399339	10609	A	100	Central	0	0	0	0	0	0.0025	0	0	0	0	0	0	0	0	0	0	0	0.0008	0	0.0096	0	0	0	0	0	0	-0.56	-0.56	-0.56	-0.56	2.43	-0.56	11.52	-0.56	-0.56	-0.56	-0.56	-0.56	-0.56
22504	hyperl	1		hyperl	district hospital	s937399343	10609	A	100	Central	0	0.0011	0.0007	0.001	0.0014	0.0005	0.0009	0.0004	0.0011	0.0002	0.0011	0.0002	0.0022	0.0002	0	0.0003	0	0.0006	0	0.0002	0	0.0001	0.0002	0.0004	0.0002	0	-0.92	-1.11	-0.63	-0.96	0.01	-0.82	-0.46	-0.76	-0.52	-0.38	0.13	-0.41	-0.78
22505	hyperl	1		hyperl	district hospital	s937399344	10609	A	100	Central	0	0	0	0	0	0	0	0	0	0	0	0	0	0	0	0	0	0	0	0	0	0	0	0	0.0006	0	0	0	0	0	0	0	0	0	0	0	0	13.53	-0.56
22506	hyperl	1		hyperl	district hospital	s937399345	10609	A	100	Central	0	0.0011	0.0005	0.0011	0.0002	0.0004	0	0.0011	0.0025	0.0002	0.0004	0.0009	0.0004	0.0006	0.0001	0.0007	0.0006	0.0002	0.0006	0	0.0005	0	0	0.0005	0.0004	0	-0.2	-0.91	0.06	-0.04	-0.76	-0.07	-1.22	-0.2	-1.17	-1.17	0.33	0.15	-1.03
22507	hyperl	1		hyperl	district hospital	s937399346	10609	A	100	Central	0	0.0018	0.0025	0.0021	0.0021	0.001	0.0008	0.0003	0.0009	0.0012	0.0002	0.0008	0.0004	0.0002	0.0003	0.0006	0.0006	0.0004	0.0013	0.0017	0.0003	0.0003	0.0006	0.0001	0.0003	0	-2.2	-1.86	-0.66	-0.34	-0.64	1.97	2.98	-0.97	-0.9	0.02	-1.51	-0.8	-1.64
22508	hyperl	1		hyperl	district hospital	s937399347	10609	A	100	Central	0	0.0018	0.0015	0.0019	0.0024	0.0034	0.0016	0.0005	0.0011	0.0007	0.0016	0.002	0.0005	0.002	0.0015	0.0023	0.0011	0.0014	0.0013	0.0004	0.0001	0.0001	0	0	0	0	0.54	-0.13	0.86	-0.62	-0.15	-0.08	-1.39	-1.88	-1.84	-2.12	-1.99	-2.12	-2.74
22509	hyperl	1		hyperl	district hospital	s937399367	10609	A	100	Central	0	0.0039	0.0023	0.0023	0.0009	0.0041	0.0062	0.0021	0.0088	0.0026	0.0002	0.0021	0.0001	0.0015	0.0014	0.0022	0.0005	0.0025	0.0001	0.0041	0.0004	0	0	0	0.0004	0	-0.6	-0.59	-0.21	-0.91	-0.06	-1.03	0.9	-0.84	-0.88	-0.83	-0.91	-0.53	-0.93
22510	hyperl	1		hyperl	district hospital	s937399368	10609	A	100	Central	0	0.0011	0.0006	0.0004	0.0013	0.0005	0.0006	0.0018	0.001	0.0008	0.0014	0.0008	0.0009	0.0009	0.0009	0.0009	0.0005	0.0002	0.0002	0.0006	0.0004	0.0001	0	0.0001	0.0002	0	-0.08	-0.04	-0.11	-1.36	-2.26	-2.23	-1.03	-1.73	-2.84	-3.67	-3.09	-1.96	-2.69
22511	hyperl	1		hyperl	district hospital	s937399383	10609	A	100	Central	0	0.0006	0.0004	0.0034	0.0009	0.0033	0.0051	0.0044	0.0016	0.0031	0.0006	0.0005	0.004	0.0038	0.0017	0.0003	0.004	0.0003	0.0013	0.0016	0	0	0	0	0.0002	0	0.94	-0.52	-1.51	0.93	-1.35	-0.67	-0.32	-1.19	-1.19	-1.16	-1.13	-1.16	-1.05
22512	hyperl	1		hyperl	district hospital	s937399386	10609	A	100	Central	0	0.0031	0.0032	0.0068	0.0002	0.0005	0.0047	0.002	0.0016	0.0014	0.0037	0.0032	0.0051	0.0027	0.0011	0.0031	0.0009	0.0017	0.0025	0.0026	0.0004	0.0012	0.0012	0.0003	0.0004	0	-0.14	-0.93	0.19	-1.01	-0.51	-0.08	0.16	-1.65	-0.9	-1.02	-1.59	-1.46	-1.72
22513	hyperl	1		hyperl	district hospital	s937399387	10609	A	100	Central	0	0.0042	0.0042	0.0082	0.0036	0.0121	0.0052	0.0024	0.0038	0.0106	0.0006	0.0034	0.003	0.0012	0	0.0002	0.0006	0.0003	0.0031	0	0	0.0011	0.0008	0.0019	0	0	-1.06	-1.28	-1.23	-1.02	-1.27	0.22	-1.06	-1.01	-0.46	-0.31	0.81	-0.97	-0.84
22514	hyperl	1		hyperl	district hospital	s937399388	10609	A	100	South	0	0	0	0	0	0	0	0	0.0041	0	0	0	0	0	0	0	0	0	0	0	0.0047	0	0	0	0	0	-0.56	-0.56	-0.56	-0.56	-0.56	-0.56	-0.56	6.7	-0.56	-0.56	-0.56	-0.56	-0.56
22515	hyperl	1		hyperl	district hospital	s937399389	10609	A	100	Kao-Pin	0	0.0034	0	0	0.0057	0.0009	0	0.0014	0	0.0027	0	0.0078	0.0003	0.0009	0.0008	0.0071	0.0007	0.0009	0	0.0011	0.0027	0.0004	0.0059	0.001	0	0	-0.33	-0.32	1.74	-0.51	-0.35	-0.67	-0.28	0.3	-0.61	1.35	-0.5	-0.8	-0.8
22516	hyperl	1		hyperl	district hospital	s937399390	10609	A	100	Central	0	0.001	0.0026	0.003	0.0013	0.0022	0.0028	0.0013	0.0015	0.0004	0.0015	0.0005	0	0.0009	0.0004	0	0.0002	0.0015	0.0003	0.0001	0.0002	0.0009	0.0008	0.0006	0	0	-0.72	-1.43	-1.71	-1.32	0.76	-0.84	-0.96	-0.65	0.67	0.49	0.25	-1.04	-1.21
22517	hyperl	1		hyperl	district hospital	s937399391	10609	A	100	Central	0	0.003	0.0024	0.0007	0.0024	0.0017	0.0018	0.001	0.0008	0.0011	0.0006	0.002	0.0014	0.0008	0.0007	0.0001	0.0003	0.0001	0	0.0001	0.0002	0.0001	0.0001	0	0	0	-1.14	-1.08	-2.05	-2	-2.24	-2.15	-1.77	-1.32	-1.52	-1.43	-2.38	-2	-1.76
22518	hyperl	1		hyperl	district hospital	s937399392	10609	A	100	North	0	0.002	0.002	0.0025	0.0014	0.0007	0.0016	0.0026	0.0004	0.0013	0.001	0.0012	0.0004	0.0006	0.0007	0.0003	0.0005	0.0004	0.0001	0.0004	0.0004	0.0003	0.0001	0.0005	0	0	-1.27	-0.93	-1.38	-0.89	-1	-1.65	-0.88	-0.74	-1.39	-1.98	0.22	-1.89	-1.87
22519	hyperl	1		hyperl	district hospital	s937399405	10609	A	100	North	0	0.0014	0.0005	0	0.001	0	0	0	0	0	0	0.0006	0.0008	0	0.0007	0.0018	0.0015	0	0	0	0	0.002	0.0012	0	0	0	-0.97	1.29	3.86	3.14	-1.17	-1.17	-1.17	-1.17	2.91	0.99	-1.13	-1.07	-1.07
22520	hyperl	1		hyperl	district hospital	s937399407	10609	A	100	North	0	0.0047	0.006	0.0033	0.0044	0.0058	0.0108	0.0012	0.0004	0.0016	0.0005	0.0024	0.0029	0.0029	0.0009	0.0003	0.0009	0.0019	0.0004	0.0001	0.0001	0.0004	0.0009	0.0009	0.0012	0.0022	-0.39	-1.3	-1.5	-1.06	-0.36	-1.19	-1.48	-1.48	-1.16	-0.36	-0.51	0.29	2.16
22521	hyperl	1		hyperl	district hospital	s937399408	10609	A	100	Kao-Pin	0	0.0006	0.003	0.003	0.0011	0.0048	0.0016	0.0006	0.0047	0.0012	0.0011	0.0009	0.0038	0.0017	0.0017	0.0082	0.0023	0	0	0	0.0005	0.0005	0.0017	0.0017	0.0013	0.0013	-0.27	-0.35	2.79	-0.13	-1.16	-1.1	-1.07	-0.92	-0.85	-0.02	-0.05	-0.39	-0.27
22522	hyperl	1		hyperl	district hospital	s937399409	10609	A	100	North	0	0.0011	0.0018	0.0006	0.0007	0.0002	0.0002	0.0001	0.0009	0.0002	0.001	0.0012	0.0008	0.0008	0.0003	0.0007	0.0003	0.0011	0.0008	0.0005	0.0007	0.0003	0.0001	0.0006	0.0003	0.0011	0.16	-1.04	0.35	-0.82	1.44	0.42	-0.44	-0.05	-1.15	-2.01	-0.1	-0.89	1.48
22523	hyperl	1		hyperl	district hospital	s937399410	10609	A	100	Taipei	0	0.0016	0.0014	0.0005	0.0005	0.001	0.0004	0.002	0.002	0.0003	0.0004	0.001	0.0024	0.0001	0.0003	0.0003	0.0001	0	0	0	0.0013	0.0013	0.0006	0	0.0009	0.0009	-1.4	-0.96	-0.91	-1.16	-1.32	-1.28	-1.52	1.24	1.71	0	-1.23	0.79	1.66
22524	hyperl	1		hyperl	district hospital	s937399411	10609	A	100	North	0	0.0033	0.0044	0.0101	0.0015	0.0057	0.0033	0.0051	0.0037	0.0038	0.0045	0.0036	0.0035	0.0035	0.0042	0.001	0.0013	0.0022	0.0002	0.0018	0.0002	0.0002	0.0005	0.0005	0.0003	0.0009	-0.44	-0.1	-1.9	-1.98	-1.52	-3.48	-1.42	-2.88	-2.58	-1.96	-1.71	-1.62	-0.5
22525	hyperl	1		hyperl	district hospital	s937399426	10609	A	100	Kao-Pin	0	0.0004	0.0004	0.0004	0.001	0.0016	0.0038	0.0011	0.0026	0.0036	0.0036	0.0037	0.0026	0.0014	0.0037	0.0024	0.0014	0.002	0.0015	0.0011	0.0009	0.0012	0.0012	0.0016	0.0005	0.0006	-0.82	1.58	-0.02	-1.08	-0.56	-1.18	-1.68	-2.19	-1.69	-1.39	-0.47	-1.82	-1.61
22526	hyperl	1		hyperl	district hospital	s937399427	10609	A	100	North	0	0.003	0.003	0.003	0.0035	0.0015	0.0063	0.0012	0.002	0.002	0.002	0.0034	0.0008	0.0034	0.0057	0.003	0.0009	0.0004	0.0012	0.0009	0.0008	0.0004	0.0005	0.0006	0.0002	0.0006	0.52	1.85	0.05	-1.03	-1.24	-0.9	-1.06	-1.18	-1.41	-1.2	-1.1	-1.47	-1.19
22527	hyperl	1		hyperl	district hospital	s937399452	10609	A	100	Kao-Pin	0	0.0004	0.0009	0.0009	0.001	0.0012	0.0008	0.0003	0.001	0.0013	0.0009	0.0006	0.0013	0.0005	0.0008	0.0012	0.0003	0.0003	0.0003	0.0004	0.0002	0.0001	0.0002	0.0005	0.0002	0.0003	-1.06	-0.26	0.84	-1.4	-1.31	-1.21	-0.92	-1.67	-1.85	-1.3	-0.06	-1.19	-0.56
22528	hyperl	1		hyperl	district hospital	s937399453	10609	A	100	Central	0	0.0013	0.0012	0.0002	0.0005	0.0002	0.0008	0.0002	0.0007	0.0009	0.0012	0.0012	0.0007	0.0007	0.0012	0.0002	0.0008	0.0002	0.0006	0.0003	0.0003	0.0002	0	0.0003	0.0003	0.0003	-0.18	1.39	-1.43	0.24	-1.34	-0.35	-1.15	-1.31	-1.55	-2.04	-0.7	-0.54	-0.42
22529	hyperl	1		hyperl	district hospital	s937399454	10609	A	100	Kao-Pin	0	0.0019	0.0019	0.0019	0.0024	0	0	0	0	0.0004	0.0004	0.0004	0.0004	0.0002	0.0023	0.0021	0.001	0.0002	0.0001	0.0004	0.0004	0.0006	0.0006	0.0002	0.0002	0.0002	-2.35	3.95	3.27	0.6	-1.13	-1.43	-0.59	-0.67	-0.25	-0.29	-1.32	-1.27	-1.28
22530	hyperl	1		hyperl	district hospital	s937399455	10609	A	100	North	0	0.0021	0.0022	0.0057	0.0026	0.0019	0.0011	0.0019	0.0005	0.0006	0.0027	0.0014	0.0006	0.0006	0.001	0.0026	0.0006	0.0007	0.0005	0.001	0.0001	0.0002	0.0003	0.0007	0.0002	0.0002	-1.24	-0.74	0.91	-0.97	-0.7	-0.87	-0.18	-1.31	-1.13	-1.18	-0.19	-1.08	-1.01
22531	hyperl	1		hyperl	district hospital	s937399456	10609	A	100	Kao-Pin	0	0.0001	0.0009	0.0009	0.0003	0.0003	0.0025	0.0028	0.0028	0.0008	0.0008	0.0014	0.0008	0.0004	0.0004	0.0007	0.0008	0.001	0.0003	0.0004	0.0019	0.0002	0.0012	0.0007	0.0007	0.0001	-1.44	-1.67	-0.93	-0.76	-0.42	-2.52	-1.85	2.12	-1.33	0.83	-0.17	-0.07	-1.26
22532	hyperl	1		hyperl	district hospital	s937399461	10609	A	100	Taipei	0	0.0051	0.005	0.007	0.0045	0.0015	0.0008	0.0012	0.0008	0.0006	0.0007	0.0015	0.0012	0.0018	0.0007	0.001	0.0017	0.0009	0	0	0	0	0.0001	0.0001	0.0001	0.0001	-0.84	-1.7	-1.12	0.54	-0.48	-2.2	-2.2	-2.12	-2.03	-1.67	-1.81	-1.58	-1.5
22533	hyperl	1		hyperl	district hospital	s937399462	10609	A	100	North	0	0.0004	0.0004	0.0004	0.0009	0.0013	0.0013	0.0002	0.0004	0.0004	0.0004	0.0001	0.0001	0.0001	0.0004	0.0004	0.0004	0.0001	0.0001	0.0001	0.0003	0.0001	0.0001	0.0001	0.0001	0.0001	-2.3	-0.48	-0.48	-0.59	-2.2	-1.59	-1.95	0.62	-1.47	-1.21	-1.24	-1.24	-1.24
22534	hyperl	1		hyperl	district hospital	s937399463	10609	A	100	Central	0	0.0015	0.0013	0.0011	0.0014	0.0018	0.001	0.0008	0.0008	0.0009	0.0008	0.0003	0.0003	0.001	0.0006	0.0005	0.0003	0.0004	0.0002	0.0002	0	0.0001	0.0001	0.0001	0.0001	0.0001	0	-1.31	-1.5	-2.13	-1.52	-2.3	-2.11	-2.73	-1.87	-1.58	-1.58	-1.47	-2.08
22535	hyperl	1		hyperl	district hospital	s937399464	10609	A	100	South	0	0.0014	0.0011	0.0013	0.0006	0.0018	0.0012	0.0027	0.0014	0.0013	0.0006	0.0014	0.0006	0.0004	0.001	0.0003	0.0002	0.0002	0.0001	0.0001	0	0.0001	0.0001	0.0002	0.0002	0.0001	-1.42	-0.31	-1.31	-1.43	-1.6	-1.65	-1.88	-2.04	-1.34	-1.22	-0.85	-0.51	-1.01
22536	hyperl	1		hyperl	district hospital	s937399465	10609	A	100	North	0	0.001	0.0008	0.0038	0.0023	0.0039	0.0019	0.001	0.0019	0.001	0.0005	0.0033	0.0001	0.0012	0.0001	0.0003	0.0005	0.0002	0.0002	0.0003	0.0001	0.0004	0.0005	0.0005	0.0005	0.0001	-0.43	-1.19	-1.18	-0.84	-1.06	-0.89	-0.67	-0.89	-0.34	-0.14	-0.2	0.5	-1.4
22537	hyperl	1		hyperl	district hospital	s937399466	10609	A	100	East	0	0.0006	0.0027	0.0006	0.0006	0.002	0.0005	0.0079	0.0004	0.0011	0.0006	0.0022	0.0004	0.0003	0.0002	0.0013	0.0001	0.0015	0.0015	0.0015	0.0001	0.0001	0.0001	0	0	0	-0.68	-0.77	-0.06	-0.74	0.05	0.07	0.04	-1.13	-1.18	-1.11	-1.46	-1.48	-1.43
22538	hyperl	1		hyperl	district hospital	s937399467	10609	A	100	East	0	0.0012	0.0012	0.0012	0.001	0.001	0.0015	0.0015	0.0005	0.0027	0.0007	0.0007	0.0007	0.0032	0.0011	0.0003	0.0003	0.0002	0.0001	0.0008	0.0007	0.0018	0.0001	0.0001	0.0001	0	3.29	-0.29	-1.22	-1.15	-1.19	-1.27	-0.24	-0.31	1.2	-1.15	-1.08	-1.01	-1.46
22539	hyperl	1		hyperl	district hospital	s937399468	10609	A	100	Kao-Pin	0	0.0137	0.0137	0.0052	0.0052	0.0038	0.0135	0.0028	0.0125	0.0035	0.0132	0.0061	0.0061	0.0083	0.0083	0.0014	0.0049	0	0.0026	0.0026	0.0026	0	0	0	0	0	0	0.09	-1.22	-0.42	-1.3	-0.84	-0.78	-0.94	-1.7	-2.12	-2.13	-1.83	-1.69
22540	hyperl	1		hyperl	district hospital	s937399469	10609	A	100	Kao-Pin	0	0.0085	0.0085	0.0085	0.01	0.01	0.01	0.0048	0	0	0	0	0	0	0	0	0	0	0	0	0	0	0	0	0	0	-5.91	-5.08	-4.25	-3.92	-2.8	-1.67	-1.13	0	0	0	0	0	0
22541	hyperl	1		hyperl	district hospital	s937399470	10609	A	100	Kao-Pin	0	0	0	0	0	0.0043	0.0043	0.0043	0.0031	0.0031	0.0062	0.0062	0.0001	0.001	0.001	0.001	0	0	0	0	0.001	0.001	0.001	0.0001	0.0016	0	-1.42	-1.49	-1.56	-2.35	-3.17	-2.78	-2.38	-0.9	-0.71	-0.69	-1.26	2.77	-1.45
22542	hyperl	1		hyperl	district hospital	s937399471	10609	A	100	Kao-Pin	0	0.0026	0.0026	0.0026	0	0.0156	0.0156	0.0156	0	0.0081	0.0081	0.0081	0.0094	0.0094	0.0006	0.0006	0	0	0	0	0	0	0	0	0	0	0.64	-1.91	-1.86	-2.05	-2.99	-2.48	-1.96	-2.66	-4.67	-3.82	-2.96	-2.4	-1.27
22543	hyperl	1		hyperl	district hospital	s937399472	10609	A	100	Kao-Pin	0	0.001	0.001	0.001	0.0017	0.0175	0.0175	0.0033	0.0004	0.0022	0.0022	0.0077	0.0006	0.0035	0.0003	0.0014	0.0006	0.0081	0.0002	0.0006	0	0.0022	0.0022	0.0022	0	0	-0.31	-1.15	-0.84	-1.04	0.96	-0.93	-0.64	-0.81	-0.03	-0.03	-0.03	-0.86	-0.93
22544	hyperl	1		hyperl	district hospital	s937399473	10609	A	100	Kao-Pin	0	0.0008	0.0036	0.0036	0.0024	0.0024	0.0042	0	0	0	0	0	0	0	0.0009	0.0009	0.0009	0	0.001	0.001	0.001	0.0018	0.0013	0.0013	0.0009	0	-1.92	-0.75	-0.38	0	-1.34	0.82	3.34	2.94	4.98	2.23	1.87	0.18	-2.3
22545	hyperl	1		hyperl	district hospital	s937399474	10609	A	100	Kao-Pin	0	0	0.0036	0.0036	0.0036	0.0039	0.0039	0	0.0022	0.0022	0.0022	0.0004	0.0004	0.0004	0.0009	0.0007	0.0081	0.0003	0.0007	0.0004	0	0	0	0	0	0	-2.03	-2.02	-1.94	5.29	-1.03	-0.62	-0.75	-1.13	-1	-0.87	-0.82	-0.79	-0.76
22546	hyperl	1		hyperl	district hospital	s937399475	10609	A	100	Kao-Pin	0	0.0004	0.0004	0.0004	0.0011	0.0027	0.0009	0.0005	0.0031	0.0002	0.0009	0.0005	0.0005	0.0001	0.0008	0.0001	0.0003	0.0001	0.0001	0.0001	0.0012	0.0012	0.0008	0.001	0	0	-1.02	-0.16	-0.92	-0.71	-0.96	-0.83	-0.77	1.17	2.44	1.02	1.79	-1.45	-1.45
22547	hyperl	1		hyperl	district hospital	s937399476	10609	A	100	South	0	0.0007	0.0048	0.0048	0	0	0.0007	0.0007	0.0007	0.0063	0.0063	0.0063	0	0	0	0	0	0	0	0	0	0	0	0	0	0	-1.64	-1.98	-1.67	-1.88	-1.88	-1.99	-1.92	-1.86	-3.38	-2.26	-1.13	0	0
22548	hyperl	1		hyperl	district hospital	s937399477	10609	A	100	North	0	0.0022	0.0022	0.0022	0.0005	0.0003	0.0019	0.0001	0.0001	0.0002	0.0002	0.0002	0	0	0	0	0	0	0	0	0	0	0.0004	0.0004	0.0004	0	-2.03	-1.59	-1.15	-1.01	-0.91	-1.45	-3.01	-2.63	-3.38	8.27	7.89	11.28	-1.69
22549	hyperl	1		hyperl	district hospital	s937399478	10609	A	100	North	0	0.0009	0.0018	0.0021	0.0015	0.002	0.0019	0.0015	0.0027	0.0015	0.0011	0.0015	0.0015	0.0019	0.0009	0.0005	0.0017	0.0002	0.0002	0.0003	0.0003	0.0001	0.0003	0.0003	0	0	0.49	-1.77	-2.41	0.3	-2.24	-2.02	-1.68	-1.78	-2.09	-1.38	-1.31	-1.74	-1.54
22550	hyperl	1		hyperl	district hospital	s937399243	10609	A	100	Central	0	0.0002	0.0024	0.0024	0.0018	0.0018	0.0019	0.0018	0.0016	0.0005	0.0005	0.0004	0.0004	0	0.0002	0.0002	0.0002	0.0002	0.0002	0.0002	0	0	0	0	0	0	-3.69	-5.28	-4.39	-4.46	-3.64	-2.95	-2.14	-2.59	-3.76	-3.13	-2.82	-2.26	-3.38
22551	hyperl	1		hyperl	district hospital	s937399127	10609	A	100	Central	0	0	0	0	0	0	0	0.0066	0.0066	0.0066	0.0039	0.004	0.004	0	0.0034	0.0034	0.0034	0.0021	0.002	0.002	0.0114	0.0114	0	0	0	0	-2.67	0.61	0.38	0.15	-1.04	-1.24	-2.14	5.12	4.87	-1.94	-1.79	-1.64	-1.72
22552	hyperl	1		hyperl	district hospital	s937399130	10609	A	100	Taipei	0	0.0044	0.0028	0.0039	0.0031	0.0006	0.0008	0.0005	0.0005	0.0001	0.0001	0.0004	0.0006	0.0009	0.0018	0.0009	0.0005	0.0007	0.0002	0.0001	0.0001	0.0001	0	0	0	0	-1.03	1.18	-0.41	-0.76	0.19	-1.38	-1.61	-1.5	-1.54	-1.85	-1.97	-1.96	-1.93
22553	hyperl	1		hyperl	district hospital	s937399147	10609	A	100	Taipei	0	0.008	0.0005	0.0006	0.0035	0.0005	0.0002	0.0006	0.0006	0.0012	0.0012	0.0013	0.0008	0.0004	0.0004	0.001	0.001	0.001	0.0029	0.0029	0.0029	0.0007	0.0007	0.0007	0.0006	0	-1.01	-0.9	0.09	0.06	1.09	6.29	6.16	5.53	-1.7	-1.6	-1.53	-1.78	-3.17
22554	hyperl	1		hyperl	district hospital	s937399148	10609	A	100	South	0	0.0048	0.0043	0.0014	0.0027	0.0016	0.0018	0.0018	0.0011	0.0003	0.0003	0.0003	0.0021	0.0002	0.0002	0.0002	0.0018	0.0006	0.0021	0.0007	0.0011	0.0002	0.0002	0.0002	0	0	-2.02	-1.63	-1.65	1.25	-0.62	1.72	-0.27	0.35	-0.79	-0.78	-0.77	-1.19	-1.17
22555	hyperl	1		hyperl	district hospital	s937399149	10609	A	100	South	0	0.001	0.0009	0.0012	0.0002	0.0009	0.0002	0.0014	0.0006	0.0005	0.0005	0.0002	0.0002	0.0005	0.0005	0.0002	0.0002	0.0004	0.0001	0.0002	0.0001	0.0001	0.0001	0.0001	0.0002	0	-0.37	-0.27	-0.94	-0.9	-0.32	-1.35	-1.36	-1.92	-1.69	-1.41	-1.39	-0.24	-2.34
22556	hyperl	1		hyperl	district hospital	s937399150	10609	A	100	Central	0	0.0007	0.0008	0.0076	0.002	0.0029	0.0003	0.0003	0.0003	0.0032	0.0034	0.0049	0.0029	0.0005	0.0002	0.0002	0	0	0	0	0	0	0	0	0	0	-1.05	-1.19	-1.6	-1.83	-1.78	-1.92	-1.89	-1.85	-2.61	-2.13	-2	-1.48	-2.03
22557	hyperl	1		hyperl	district hospital	s937399152	10609	A	100	Central	0	0.0017	0.0017	0.0044	0.0016	0.0026	0.0011	0.0009	0.0005	0.0038	0.0028	0.0023	0.0002	0.0028	0.0005	0.0011	0.002	0.0005	0.0006	0.0006	0.0003	0.0005	0.0001	0.0001	0.0003	0	0.62	-1.03	-0.63	0.26	-0.97	-0.82	-0.8	-1.05	-1.07	-1.27	-1.06	-0.71	-1.56
22558	hyperl	1		hyperl	district hospital	s937399153	10609	A	100	Central	0	0.0005	0.0005	0.0007	0.0017	0.0011	0.0016	0.0007	0.0015	0.001	0.0012	0.0011	0.0005	0.0006	0.0007	0.0006	0.0007	0.0002	0.0002	0.0002	0.0002	0.0004	0.0004	0.0002	0.0004	0	-1	-0.77	-1.07	-0.96	-2.23	-2.26	-2.4	-2.99	-1.35	-1.13	-2.02	-0.08	-3.01
22559	hyperl	1		hyperl	district hospital	s937399156	10609	A	100	North	0	0	0	0.0085	0.0085	0.0085	0.002	0	0	0	0	0.0146	0.0146	0.0146	0	0	0	0	0	0	0	0	0	0	0	0	4.23	-1.74	-2.13	-1.88	-1.62	-1.66	-1.69	-1.69	-1.69	-1.69	-3.38	-2.26	-1.13
22560	hyperl	1		hyperl	district hospital	s937399172	10609	A	100	North	0	0.0003	0.0005	0.0008	0.0006	0.0004	0.0001	0.0013	0.0004	0.001	0.0013	0.0008	0.0009	0.0007	0.001	0.0004	0.0002	0.0004	0.0004	0.0001	0.0002	0.0002	0	0	0	0	0	0.71	-0.94	-1.36	-0.77	-0.82	-2.04	-1.72	-2.01	-2.76	-2.72	-2.42	-2.14
22561	hyperl	1		hyperl	district hospital	s937399173	10609	A	100	North	0	0.0225	0.0225	0.0161	0.0145	0.0166	0.0166	0.0138	0.0138	0.0138	0.0009	0.0069	0.0006	0.0006	0	0.0006	0.0006	0.0006	0.0004	0.0004	0.0004	0.0004	0.0028	0.0028	0.0002	0	-4.48	-3.98	-3.67	-3.3	-3	-2.46	-2.03	-1.46	-0.89	1.49	2.16	-1.37	-1.67
22562	hyperl	1		hyperl	district hospital	s937399174	10609	A	100	North	0	0.0022	0.0004	0.0004	0.0013	0.0015	0.0015	0.0113	0.0011	0.0022	0.0031	0.0045	0.0019	0.0019	0.0019	0.0019	0.0013	0.0033	0.0062	0.0025	0	0.001	0.001	0.001	0	0	-0.34	-0.35	-0.41	-0.78	0.22	1.38	-0.47	-2.03	-1.2	-1.18	-1.14	-1.97	-1.81
22563	hyperl	1		hyperl	district hospital	s937399184	10609	A	100	North	0	0.0031	0.001	0.0031	0.0032	0.0026	0.003	0.0027	0.0022	0.0025	0.001	0.0023	0.0015	0.0014	0.0018	0.001	0.0006	0.001	0.0015	0.0008	0.0006	0.0002	0.0001	0.0001	0.0003	0	-1.27	-0.66	-2.43	-2.74	-1.66	-0.46	-1.45	-1.59	-2.05	-2.31	-2.73	-1.88	-2.41
22564	hyperl	1		hyperl	district hospital	s937399185	10609	A	100	North	0	0.0083	0.0083	0	0	0.0004	0.0004	0.0004	0	0.0009	0.0009	0.0009	0.002	0.0002	0.0043	0.0043	0.0009	0.0001	0.0001	0.0004	0	0.0037	0.0037	0.0037	0	0	-1.76	2.47	5.34	-0.36	-1.3	-1.27	-0.9	-1.32	2.13	1.92	1.72	-1.45	-1.47
22565	hyperl	1		hyperl	district hospital	s937399192	10609	A	100	Taipei	0	0.0084	0.0084	0.0084	0.0181	0.0094	0.0094	0.0019	0.0019	0.0019	0.0087	0.0351	0.0048	0.0142	0.0142	0.0373	0.0373	0	0	0	0	0	0	0.005	0.005	0.005	0.62	0.55	2.96	2.92	-1.41	-1.34	-1.33	-1.31	-1.3	-1.35	-0.89	-0.8	-0.91
22566	hyperl	1		hyperl	district hospital	s937399194	10609	A	100	Kao-Pin	0	0.0053	0.0053	0.0053	0.0017	0.0006	0.0005	0.0013	0	0	0	0	0	0	0	0	0.0005	0.0005	0.0005	0.0008	0.004	0.004	0.0031	0.0031	0.0013	0.0022	-3.27	-2.4	-1.54	0.56	1.29	1.39	3.65	12.89	11.76	6.19	5.48	-0.15	1.28
22567	hyperl	1		hyperl	district hospital	s937399200	10609	A	100	North	0	0.0068	0.0101	0.0085	0.0085	0.0068	0.0121	0.0107	0.008	0.0133	0.0054	0.0104	0.0101	0.0126	0.0026	0.0052	0.0031	0.0078	0.0068	0.0061	0.0101	0.0048	0.0002	0.0008	0.0008	0.0008	1.23	-2.2	-1.18	-1.65	-0.15	-0.49	-0.57	0.73	-0.88	-2.18	-2.06	-1.79	-1.63
22568	hyperl	1		hyperl	district hospital	s937399126	10609	A	100	Taipei	0	0.003	0.0031	0.0029	0.0026	0.0022	0.0009	0.0005	0.0003	0.0001	0.0005	0.0006	0.0005	0.0005	0.0002	0.0003	0.0002	0.0001	0.0007	0.0007	0.0007	0.0003	0.0001	0.0001	0.0003	0.0003	-3.41	-3.56	-2.43	-2.13	-1.91	1.6	2	2.09	-0.77	-2.31	-2.2	-0.45	-0.34
22569	hyperl	1		hyperl	district hospital	s937399129	10609	A	100	East	0	0.001	0.0005	0.001	0.0009	0.0008	0.0007	0.0015	0.0015	0.002	0.0008	0.0018	0.0025	0.0007	0.0006	0.0006	0.0008	0.0001	0.0001	0	0	0.0001	0.0001	0.0001	0.0002	0.0002	-1.02	-1.23	-1.34	-0.83	-2.08	-2	-2.33	-2.06	-1.68	-1.66	-1.89	-1.2	-0.87
22570	hyperl	1		hyperl	district hospital	s937399134	10609	A	100	East	0	0.0011	0.0018	0.0018	0.0007	0	0.0004	0.0004	0.0004	0.0014	0.0008	0.0005	0.0005	0.0005	0.0008	0.0003	0.0003	0.0003	0	0.0006	0.0006	0.0006	0.0001	0	0	0	-0.89	0.1	-1.06	-0.92	-0.98	-2.48	0.31	0.25	0.26	-2.08	-2.5	-2.26	-2.01
22571	hyperl	1		hyperl	district hospital	s937399138	10609	A	100	North	0	0	0.0021	0.0021	0.0021	0.0085	0.0085	0	0.0004	0.0004	0.0004	0.0015	0.0007	0.0051	0.0051	0.004	0.0037	0.0037	0.0006	0.0089	0.0002	0.0032	0.0032	0	0	0	1.64	1.54	0.66	0.38	0.41	-1.51	4.7	-1.3	0.15	0.05	-1.37	-1.35	-1.53
22572	hyperl	1		hyperl	district hospital	s937399144	10609	A	100	North	0	0.0015	0.0019	0.0079	0.0075	0.0028	0.0008	0.0019	0.003	0.0003	0.0017	0.0017	0.0002	0.0003	0.0003	0.0007	0	0	0.0018	0.0018	0.0018	0.0012	0.0012	0	0	0	-1.45	-1.42	-1.46	-1.52	-1.4	1.12	1.13	1.29	0.66	0.64	-1.97	-2.19	-2.18
22573	hyperl	1		hyperl	district hospital	s937399145	10609	A	100	Central	0	0.0039	0.007	0.0036	0.002	0.0027	0.0043	0.0026	0.0023	0.0011	0.0018	0.0015	0.0036	0.0007	0.0015	0.0021	0.0009	0.0009	0.0004	0.0004	0.0002	0.0002	0.0003	0.0003	0.0001	0	-1.61	-0.99	-0.19	-1.23	-1.2	-1.7	-1.55	-1.59	-1.54	-1.37	-1.22	-1.79	-2.44
22574	hyperl	1		hyperl	district hospital	s937399157	10609	A	100	Central	0	0.0032	0.0032	0.0059	0.0021	0.0043	0.0039	0.0039	0.0015	0.0015	0.0052	0.0038	0.0038	0.0074	0.0007	0.0013	0.0024	0.0014	0.0014	0.0029	0.0004	0.0004	0.0004	0	0	0	2.6	-1.6	-1.29	-0.54	-1.24	-1.1	0.03	-1.45	-1.4	-1.61	-1.7	-1.46	-1.53
22575	hyperl	1		hyperl	district hospital	s937399159	10609	A	100	Central	0	0.0038	0.0013	0.0013	0	0	0	0.0065	0.0065	0.0065	0.003	0.0004	0.0004	0	0	0.0003	0.0003	0.0003	0.0009	0	0	0	0.0003	0.0003	0.0003	0	-1.99	-2.04	-1.62	-1.7	-1.72	-1.09	-3.41	-2.53	-1.64	-0.44	0.32	0.36	-1.27
22576	hyperl	1		hyperl	district hospital	s937399163	10609	A	100	Taipei	0	0.0067	0.0012	0.0025	0.0026	0.0045	0.0024	0.0024	0.0025	0.0032	0.0021	0.0021	0.0015	0.0007	0.0057	0.0037	0.0018	0.0077	0.0041	0.0086	0.0085	0.0085	0.0045	0.0011	0.0011	0	-2.01	3.35	0.96	-0.82	3.34	0.7	2.83	2.51	2.31	-0.04	-1.57	-1.56	-2.01
22577	hyperl	1		hyperl	district hospital	s937399164	10609	A	100	South	0	0	0.0025	0.0025	0.0025	0.0122	0	0.0154	0.0154	0.0154	0.0033	0.0033	0	0	0	0	0	0.0034	0.0034	0.0034	0	0	0	0	0	0	-1.48	-1.55	-1.5	-1.44	-0.59	-0.51	-1.13	-2.42	-1.64	-1.88	-1.51	-1.69	-1.69
22578	hyperl	1		hyperl	district hospital	s937399170	10609	A	100	South	0	0.0008	0.0036	0.0026	0.0057	0.0003	0.0005	0.0014	0.0033	0.0026	0.0011	0.0034	0.0029	0.0011	0.0004	0.0004	0	0.001	0.001	0.001	0	0.0023	0.0023	0.0023	0.0016	0	-0.77	-1.34	-1.22	-1.6	-0.51	-0.59	-0.69	-2.07	1.25	1.47	1.73	0.64	-1.96
22579	hyperl	1		hyperl	district hospital	s937399175	10609	A	100	South	0	0.0016	0.0013	0.0008	0.001	0.0001	0.0023	0.0023	0.0028	0.0001	0.0008	0.0008	0.0004	0.0014	0.0001	0.0006	0.0006	0.0012	0.0012	0	0	0	0	0	0	0	0.3	-1.4	-0.62	-0.61	0.24	0.15	-1.56	-1.34	-1.42	-1.6	-1.42	-1.35	-1.6
22580	hyperl	1		hyperl	district hospital	s937399189	10609	A	100	North	0	0.0018	0.0018	0.0018	0.0115	0.0115	0.0115	0.0089	0.0005	0.0032	0.005	0.0022	0.0033	0.0033	0	0	0	0	0	0	0	0	0.0042	0.0042	0.0042	0.0012	-0.91	-2.25	-2.18	-3.03	-2.45	-1.88	-1.48	-1.69	-2.13	3.62	4.9	5.32	-0.16
22581	hyperl	1		hyperl	district hospital	s937399190	10609	A	100	North	0	0.001	0.0009	0.0003	0.001	0.0008	0.0019	0.0002	0.0008	0.0002	0.0002	0.0002	0.0004	0.0003	0.0029	0.0029	0.0005	0.0001	0.0006	0.0006	0.0003	0.0003	0.0003	0.0001	0.0001	0.0001	-0.82	3.71	3.7	-0.69	-1.17	-0.42	-0.32	-0.97	-0.97	-0.99	-1.38	-1.41	-1.37
22582	hyperl	1		hyperl	district hospital	s937399195	10609	A	100	East	0	0.0025	0.0025	0.0025	0.0008	0.0003	0.0003	0.0004	0.0003	0.0002	0.0001	0.0007	0.0008	0.0002	0.0001	0.0001	0.0001	0.0001	0.0001	0.0006	0	0	0.0001	0.0001	0.0001	0.0001	-2.6	-2.23	-1.55	-1.52	-1.5	-1.38	2.05	-1.42	-1.34	-0.74	-0.96	-0.65	-0.35
22583	hyperl	1		hyperl	district hospital	s937399199	10609	A	100	North	0	0.0011	0.001	0.001	0.001	0.001	0.002	0.0019	0.0019	0	0.0062	0.0062	0.0062	0.0062	0.0062	0.004	0.004	0.004	0.004	0	0	0.0053	0.0053	0.0053	0.0053	0.0053	5.45	4.88	0.81	0.51	0.22	-0.09	-4.01	-3.86	1.06	1.11	1.2	1.28	1.37
22584	hyperl	1		hyperl	district hospital	s937399201	10609	A	100	North	0	0	0	0.0107	0.0107	0.0107	0.0107	0.0015	0.0015	0.0015	0.0015	0.0142	0.0014	0.0014	0.0014	0.0014	0.002	0.0009	0.0033	0.0065	0.0175	0.0175	0.0175	0.0022	0.002	0.0016	-1.18	-1.22	-1.64	-1.08	-1.19	0.01	1.58	4.45	4.04	3.63	-1.42	-1.64	-1.79
22585	hyperl	1		hyperl	district hospital	s937399128	10609	A	100	Central	0	0.0006	0.0006	0.0002	0.0009	0.0018	0.0018	0.0011	0.0008	0.0005	0.0005	0.0027	0.0027	0.001	0.0004	0.0017	0.0025	0.0025	0.0025	0.0025	0.0002	0.0002	0.0002	0.0002	0.0002	0.0002	-0.34	-1.42	0.78	1.81	1.78	1.68	1.74	-2.19	-2.19	-2.15	-2.81	-2.39	-2.64
22586	hyperl	1		hyperl	district hospital	s937399132	10609	A	100	Taipei	0	0.0017	0.0017	0.01	0.0012	0.0072	0.0072	0.0024	0.0027	0.0027	0.0027	0.0027	0.0031	0.0031	0.0015	0.0031	0	0	0	0.0128	0.0128	0.0128	0.0128	0.0038	0.0038	0.0038	-0.32	-1.07	-0.45	-2.51	-3.67	-2.98	7.38	6.89	6.31	5.73	-0.76	-0.81	-0.84
22587	hyperl	1		hyperl	district hospital	s937399133	10609	A	100	South	0	0.0039	0.0039	0.0039	0.0358	0.0358	0.0358	0.0053	0.0053	0.0064	0.0087	0.0122	0	0.0042	0.0042	0.0042	0.0042	0.0021	0	0	0	0	0.003	0.003	0.003	0.003	-1.4	-1.41	-1.41	-2.25	-2.04	-1.8	-2.33	-2.11	-1.97	-0.16	0.09	1.1	1.27
22588	hyperl	1		hyperl	district hospital	s937399135	10609	A	100	South	0	0	0.0068	0.0068	0.0068	0.0068	0.0068	0.0068	0.0018	0.0018	0.0011	0.0011	0.0006	0.0006	0.0015	0.0015	0	0	0.0003	0.0003	0.0003	0.0003	0.0003	0.0003	0.0002	0.0002	-3.47	-4.73	-3.89	-4.88	-3.99	-2.53	-1.71	-2.02	-1.59	-1.41	-1.13	-1.45	-1.29
22589	hyperl	1		hyperl	district hospital	s937399139	10609	A	100	Central	0	0.0003	0.0003	0.0024	0.0008	0.0008	0.0008	0.0003	0.0002	0.0016	0.0016	0.0016	0.0016	0.0005	0.0001	0	0	0.0029	0.0029	0.0029	0.0029	0.0029	0.0029	0.0029	0.0005	0.0003	-1.04	-1.77	-2.67	-3.1	4.46	4.09	4.04	3.61	4.06	3.73	3.41	-2.7	-3.35
22590	hyperl	1		hyperl	district hospital	s937399155	10609	A	100	Central	0	0.002	0.002	0.002	0.002	0.002	0.0004	0.0004	0.0005	0.0012	0.0015	0.0035	0.0012	0.0033	0.0016	0.001	0.0002	0.0014	0.0007	0.0004	0.0006	0.0004	0.0009	0.0003	0.0005	0.0004	2.59	-0.08	-0.75	-1.5	0	-0.7	-1.03	-0.81	-1.07	-0.45	-1.17	-0.74	-1.03
22591	hyperl	1		hyperl	district hospital	s937399165	10609	A	100	Taipei	0	0	0	0.0003	0.0003	0.0003	0.0003	0.0003	0.0006	0.0005	0.0005	0.0004	0.0005	0.0019	0.0019	0.001	0.0005	0.0017	0.0005	0.0006	0.0002	0.0009	0.0002	0.0001	0.0001	0.0001	9.22	8.29	1.63	-0.83	2.87	-0.8	-0.59	-1.54	0.1	-1.27	-1.41	-1.38	-1.63
22592	hyperl	1		hyperl	district hospital	s937399166	10609	A	100	North	0	0	0.0004	0.0004	0.0004	0.0004	0.0004	0.0018	0.0017	0.0015	0.0027	0.0024	0.0019	0.0006	0.0007	0.0005	0.0002	0.0001	0.0004	0.0004	0.0003	0.0003	0.0002	0.0002	0.0006	0.0002	-1.42	-1.37	-1.89	-2.54	-2.69	-1.82	-2.38	-2.33	-2.08	-2.77	-2.11	0.54	-1.18
22593	hyperl	1		hyperl	district hospital	s937399176	10609	A	100	Central	0	0.006	0.006	0	0	0	0	0	0	0	0	0	0	0	0	0	0.0017	0.0017	0.0017	0.0017	0.0017	0.0017	0.0017	0.0022	0.0008	0.0008	-2.26	-1.13	0	13.53	12.41	11.28	10.15	9.02	7.89	6.77	7.43	-1.41	-1.66
22594	hyperl	1		hyperl	district hospital	s937399177	10609	A	100	North	0	0.0105	0.0105	0.0105	0.0105	0.0035	0.0041	0.0041	0.0041	0.0004	0.0004	0.0004	0.0004	0.0004	0.0004	0.0004	0.0002	0.0032	0.0032	0.0032	0.0032	0.0032	0.0032	0.0032	0.0043	0.0043	-5.45	-4.44	-3.43	-2.62	2.95	3.25	3.4	3.55	7.97	6.98	5.99	7.19	6.16
22595	hyperl	1		hyperl	district hospital	s937399187	10609	A	100	Kao-Pin	0	0	0	0	0	0	0	0	0	0	0	0	0	0	0.0041	0.0041	0.0041	0.0041	0.0041	0.0041	0.0041	0.0032	0.0071	0.0011	0.0011	0.0011	0	13.53	12.41	11.28	10.15	9.02	7.89	6.77	2.19	6.75	-1.95	-2.04	-2.12
22596	hyperl	1		hyperl	district hospital	s937399162	10609	A	100	Central	0	0	0	0.0016	0.0016	0.0016	0.0016	0.0016	0.0016	0.0016	0.0018	0.0019	0.0019	0.0019	0.0019	0.0019	0.0019	0.0019	0.0021	0.0021	0.0021	0.0021	0.0021	0.0021	0.0022	0.0022	3.56	2.43	8.27	7.14	6.02	8.35	7.22	6.09	4.96	6.39	7.89	9.02	7.89
22597	hyperl	1		hyperl	district hospital	s937399167	10609	A	100	Central	0	0.0091	0.0091	0.0091	0.0091	0.0026	0.0004	0.0018	0.0024	0.0098	0.0073	0.0066	0.0096	0.0069	0.0063	0.0012	0.0004	0.0011	0.0004	0.0001	0.0001	0.0001	0.0001	0.0001	0.0001	0.0001	0.25	0.04	-1.98	-1.99	-1.71	-2.11	-2.36	-2.34	-3.21	-3	-2.57	-2.61	-2.16
22598	hyperl	1		hyperl	district hospital	s937399193	10609	A	100	South	0	0.0029	0.0029	0.0029	0.0029	0.0029	0.0029	0.013	0.013	0.0009	0.0009	0.0009	0.0009	0.0008	0	0	0	0.0016	0.0016	0.0016	0.0016	0.0016	0.0016	0.0016	0.0016	0.0016	-1.89	-2.19	-2.05	-1.91	-0.78	-0.72	-1.11	-0.23	3.79	3.47	3.16	2.84	2.63
22599	hyperl	1		hyperl	district hospital	s937399131	10609	A	100	Central	0	0	0.0404	0.0404	0.0404	0.0404	0.0404	0.0404	0.0404	0.0129	0.0004	0.0004	0.0004	0.0004	0.0004	0.0004	0.0004	0.0003	0.0003	0.0003	0.0003	0.0003	0.0003	0.0003	0.0003	0.0003	-4.1	-8.25	-7.12	-5.99	-4.89	-3.76	-2.63	-1.5	-1.19	-7.89	-6.77	-5.64	-4.51
22600	hyperl	1		hyperl	district hospital	s937399137	10609	A	100	Central	0	0.0018	0.0018	0.0018	0.0018	0.0018	0.0018	0.0018	0.0004	0.0017	0.002	0.0012	0.0016	0.0016	0.0001	0.0008	0.0006	0.0006	0.0005	0.0018	0.0002	0.0002	0.001	0.001	0.001	0.001	-0.08	-3.58	-1.41	-1.61	-1.4	-1.38	1.23	-1.44	-1.68	0.12	0.31	0.36	0.47
22601	hyperl	1		hyperl	district hospital	s937399142	10609	A	100	North	0	0	0	0	0	0	0	0	0.006	0.006	0.006	0.006	0.006	0.006	0.006	0	0.0006	0.0006	0.0006	0.0006	0.0006	0.0006	0.0006	0.0002	0.0002	0.0002	7.89	6.77	-3.95	-3.11	-3.17	-3.22	-3.28	-6.36	-5.43	-4.51	-4.16	-3.22	-2.29
22602	hyperl	1		hyperl	district hospital	s937399143	10609	A	100	North	0	0	0	0	0.0026	0.0026	0.0026	0.0026	0.0026	0.0026	0.0026	0.0041	0.0003	0.0007	0.0019	0.0007	0.001	0.0008	0.0007	0.0007	0.0014	0.0003	0.0009	0.0007	0.008	0.0006	-1.93	-0.06	-1.77	-1.87	-1.93	-1.83	-1.58	-0.23	-1.49	-0.45	-0.59	7.28	-0.59
22603	hyperl	1		hyperl	district hospital	s937399146	10609	A	100	Kao-Pin	0	0.0211	0.0211	0.0211	0.0211	0.0211	0.0211	0.002	0.0006	0.0006	0.0036	0.0036	0.0036	0.0036	0.0036	0.0085	0.0085	0.0085	0.0085	0.0085	0.0008	0.0008	0.0008	0.0008	0.0008	0.0008	-4.67	-3.83	-0.14	0.36	0.86	1.36	5.68	-3.77	-3.78	-4.7	-4.45	-4.2	-3.95
22604	hyperl	1		hyperl	district hospital	s937399154	10609	A	100	South	0	0	0	0	0.0068	0.0068	0.0068	0.0068	0.0068	0.0068	0.0068	0.0036	0.0003	0.001	0.0014	0.0014	0.0009	0.0029	0.0029	0.0021	0.0012	0.0002	0.0002	0.0007	0.0006	0.0006	-3.18	-2.8	-2.91	-6.2	-1.63	-1.19	-1.7	-2.15	-2.55	-1.96	-1.08	-1.31	-1.51
[truncated: 81 more columns]

## Sheet: remark
	mtype	campus
	hyperd	medical center
	hyperl	regional hospital
	hypers	district hospital
