# Supplementary material for: Therapeutic Duplication in Taiwan Hospitals for Patients With High Blood Pressure, Sugar, and Lipids: Evaluation With a Mobile Health Mapping Tool
Source: JMIR Med Inform. 2020 Jul 27;8(7):e11627. doi: 10.2196/11627 (PMC7418019; doi:10.2196/11627)
Supplement: Multimedia Appendix 4 [file medinform_v8i7e11627_app4.txt]

Multimedia 3: 
MP3: How to manipulate the mHealh dashboard on Google Map http://www.healthup.org.tw/marketing/course/marketing/GoogleMapinDrug.mp4
